# Supplementary material for: Development and validation of a prognostic nomogram for early stage non-small cell lung cancer: a study based on the SEER database and a Chinese cohort
Source: BMC Cancer. 2022 Sep 14;22:980. doi: 10.1186/s12885-022-10067-8 (PMC9476583; doi:10.1186/s12885-022-10067-8)
Supplement: Supplementary file 1 — Additional file 1. External verification. [file 12885_2022_10067_MOESM1_ESM.csv]

PatientID	T	N	Laterality	Number	Age	Sex	TumorType	Stage	Surgery	Chemotherapy	Nodes	Positive	Time	Statue	PrimarySite	Grade	TumorSize	Group
444792	1	0	1	1	3	0	1	1	1	0	3	0	9	1	1	1	2	3
437313	1	0	1	1	3	1	1	1	1	0	2	0	10	1	3	1	1	3
270975	1	0	1	1	3	1	1	1	2	0	4	0	11	1	3	3	3	3
239799	3	0	2	1	3	1	2	3	2	1	5	0	8	1	1	4	3	3
262144	2	0	1	1	3	1	2	1	3	0	5	1	6	1	2	4	3	3
273071	2	0	2	1	1	1	5	1	2	0	2	0	17	1	3	2	4	3
243605	1	0	2	1	4	1	4	1	2	0	3	0	12	1	3	4	4	3
301084	1	0	1	1	2	0	1	1	1	0	1	0	18	1	3	1	1	3
408472	1	0	2	2	3	0	1	1	1	0	3	0	19	1	3	3	2	3
460448	2	0	1	1	4	0	1	1	1	0	2	0	19	1	1	3	3	3
309578	2	0	1	1	4	0	1	2	1	0	1	0	20	1	1	2	2	3
262221	1	0	1	1	3	0	1	1	1	0	3	0	21	1	1	3	2	3
354021	1	1	2	1	2	1	2	3	2	1	4	1	12	1	1	3	1	3
314264	1	0	1	2	4	1	2	1	1	0	1	0	23	1	1	4	2	3
319321	1	0	1	1	3	1	1	1	1	0	1	0	23	1	1	1	2	3
373542	2	0	1	1	4	1	2	1	2	0	3	0	23	1	1	4	3	3
296344	1	0	2	1	4	1	1	1	2	1	3	0	24	1	1	1	2	3
310744	1	0	2	1	3	0	1	1	1	0	2	0	24	1	2	1	1	3
317669	1	0	1	1	4	1	1	1	1	0	1	0	27	1	1	1	2	3
406818	1	0	2	1	4	1	1	1	2	0	2	0	29	1	1	3	2	3
418078	3	0	2	1	4	1	2	4	2	0	3	0	29	1	3	4	4	3
288637	1	0	1	1	4	0	1	1	2	0	2	0	30	1	1	2	2	3
252741	1	0	1	1	3	0	1	1	1	0	3	0	31	1	1	2	2	3
385416	1	0	1	1	4	1	2	1	2	0	3	0	31	1	3	4	2	3
264999	1	1	1	1	3	1	1	4	1	0	2	0	34	1	1	4	3	3
367921	3	0	1	1	3	0	1	2	2	0	3	0	36	1	3	4	4	3
452225	1	0	1	1	4	0	1	1	2	0	3	0	37	1	3	4	1	3
437351	3	0	2	1	4	0	1	2	2	1	3	0	38	1	1	3	4	3
285451	2	1	2	1	3	0	1	3	2	1	4	1	39	1	1	2	2	3
458063	1	0	2	1	2	1	1	1	1	0	3	0	39	0	3	2	2	3
458061	1	0	2	1	4	0	1	1	1	0	2	0	40	1	3	3	2	3
246053	2	0	2	1	4	0	1	1	1	0	1	0	41	1	1	2	3	3
443708	2	0	2	1	4	0	1	1	1	0	2	0	41	1	1	2	3	3
447914	1	0	1	1	1	0	1	1	1	0	2	0	41	0	3	1	1	3
456079	1	0	2	1	2	0	1	1	1	0	2	0	41	0	3	1	1	3
458050	2	0	2	1	3	1	1	2	2	0	3	0	41	0	1	2	2	3
459112	1	0	2	1	1	1	1	1	1	0	2	0	41	0	1	1	1	3
460435	1	0	1	1	1	0	1	1	1	0	2	0	41	0	1	1	1	3
460453	1	0	1	1	4	1	1	1	1	0	2	0	41	0	1	3	2	3
460457	1	0	1	1	3	0	1	1	1	0	3	0	41	0	3	3	2	3
460458	1	0	2	1	2	0	1	1	1	0	2	0	41	0	1	1	1	3
460617	1	0	1	1	3	0	1	1	1	0	2	0	41	0	1	2	1	3
242699	1	0	2	1	4	1	1	1	1	0	1	0	42	1	2	2	3	3
406775	3	0	2	1	4	1	2	4	2	0	5	0	42	1	1	2	4	3
416365	3	0	1	1	4	1	2	2	2	0	5	0	42	1	3	4	4	3
437895	1	0	2	1	1	0	1	1	1	0	2	0	42	0	1	1	1	3
450277	3	0	2	1	2	1	1	1	2	0	3	0	42	0	1	4	4	3
450278	1	0	1	1	2	0	1	1	2	0	2	0	42	0	2	2	2	3
454289	1	0	2	1	3	1	1	1	1	0	3	0	42	0	1	1	1	3
454320	1	0	1	2	3	0	1	1	1	0	2	0	42	0	1	1	2	3
456521	2	0	1	1	4	1	1	1	1	0	2	0	42	0	1	1	3	3
456557	1	0	1	1	2	1	1	1	1	0	3	0	42	0	1	3	2	3
456756	1	0	1	1	2	0	1	1	1	0	2	0	42	0	3	1	1	3
458006	1	0	1	2	4	1	1	1	1	0	1	0	42	0	4	3	1	3
460392	1	0	2	1	3	0	1	1	1	0	2	0	42	0	1	1	1	3
460407	1	0	1	1	1	0	1	1	1	0	3	0	42	0	1	2	2	3
460414	1	0	1	1	3	0	1	1	1	0	3	0	42	0	1	1	1	3
460441	1	0	2	2	2	0	1	1	1	0	4	0	42	0	4	1	1	3
460465	1	0	1	1	2	0	1	1	1	0	3	0	42	0	4	1	1	3
432031	1	0	2	1	2	1	1	1	1	0	5	0	43	0	1	1	1	3
443005	3	1	2	1	3	0	1	1	2	1	5	1	43	0	1	4	4	3
443737	1	0	1	1	2	0	1	1	1	0	3	0	43	0	1	1	2	3
447915	1	0	1	1	3	0	1	1	2	0	2	0	43	0	1	1	1	3
448564	1	0	2	1	3	0	1	1	1	0	2	0	43	0	1	1	1	3
448600	1	0	2	1	4	0	1	1	1	0	3	0	43	0	1	1	2	3
448606	1	0	2	2	3	0	1	1	2	0	4	0	43	0	2	2	2	3
449990	1	0	2	1	4	0	1	1	1	0	3	0	43	0	1	2	1	3
449997	2	0	1	1	4	0	1	2	2	1	3	0	43	0	3	2	4	3
450285	1	0	1	1	2	1	1	1	2	0	4	0	43	0	1	3	4	3
450400	1	0	2	1	3	1	1	1	1	0	2	0	43	0	1	1	2	3
451958	1	0	1	1	2	0	1	1	2	0	3	0	43	0	3	3	1	3
451982	1	0	1	1	1	0	1	1	1	0	2	0	43	0	3	1	2	3
452072	1	0	1	1	3	1	1	1	1	0	3	0	43	0	1	1	2	3
452226	1	0	2	1	1	1	1	1	1	0	3	0	43	0	1	1	1	3
454316	1	0	1	1	1	1	1	1	1	0	2	0	43	0	3	1	1	3
422323	1	0	1	1	2	0	1	1	1	0	2	0	44	0	1	1	1	3
437728	1	0	2	1	4	1	1	1	1	0	1	0	44	0	1	1	2	3
440523	1	0	2	1	3	1	1	1	1	0	2	0	44	0	2	1	1	3
441863	1	0	2	1	1	0	1	1	1	0	2	0	44	0	1	1	1	3
441917	3	0	2	1	3	1	1	1	2	0	3	0	44	0	1	3	4	3
442972	1	0	2	1	3	0	1	1	2	0	4	0	44	0	1	1	2	3
442991	1	0	2	1	1	0	1	1	2	0	3	0	44	0	1	2	2	3
443721	2	0	2	2	4	0	1	1	2	0	3	0	44	0	1	3	3	3
443727	1	0	1	1	4	0	1	1	1	0	3	0	44	0	1	2	1	3
444751	1	0	1	1	3	1	2	1	2	0	4	0	44	0	1	4	3	3
444777	1	0	2	1	2	0	1	1	1	0	2	0	44	0	1	1	1	3
444784	1	0	1	1	3	1	1	1	1	0	2	0	44	0	1	1	1	3
444799	1	0	1	1	2	0	1	1	1	0	3	0	44	0	1	1	1	3
446074	1	0	1	2	1	0	1	1	1	0	3	0	44	0	4	0	1	3
446089	1	0	2	1	4	0	1	1	1	0	2	0	44	0	3	1	1	3
448596	1	0	1	2	2	0	1	1	1	0	2	0	44	0	1	1	2	3
456117	1	0	2	2	4	0	1	1	1	0	3	0	44	0	2	2	2	3
300252	2	0	2	1	4	0	1	1	2	0	3	0	45	1	1	1	3	3
426285	1	0	2	2	3	0	1	1	2	0	3	0	45	0	3	3	2	3
432044	1	0	2	1	1	0	1	1	1	0	2	0	45	0	1	1	1	3
435140	1	0	1	1	2	0	1	1	1	0	2	0	45	0	1	1	1	3
436366	1	0	1	1	1	0	1	1	1	0	2	0	45	0	1	1	1	3
436368	1	0	2	1	1	1	1	1	1	0	3	0	45	0	3	1	1	3
436371	1	0	2	1	3	0	1	1	1	0	2	0	45	0	1	1	1	3
437304	1	0	1	1	4	1	1	1	1	0	2	0	45	0	1	1	1	3
437333	1	0	2	1	2	1	1	1	1	0	3	0	45	0	3	2	2	3
437717	1	0	1	1	1	0	1	1	1	0	2	0	45	0	3	1	2	3
437781	1	0	1	1	3	0	1	1	1	0	2	0	45	0	1	1	2	3
437787	1	0	2	2	1	0	1	1	1	0	1	0	45	0	4	1	1	3
437904	1	0	1	1	2	0	1	1	1	0	2	0	45	0	1	1	2	3
440496	2	0	1	1	3	1	1	1	1	0	3	0	45	0	2	3	3	3
441927	2	0	1	1	3	1	1	1	2	0	4	0	45	0	1	3	3	3
441939	1	0	1	1	3	1	1	1	1	0	3	0	45	0	1	3	2	3
442969	1	0	1	1	4	1	1	1	1	0	2	0	45	0	3	1	2	3
450281	1	0	2	1	3	1	1	1	1	0	4	0	45	0	3	2	2	3
460419	1	0	2	1	1	0	1	1	1	0	4	0	45	0	1	1	1	3
426280	1	0	2	1	1	0	1	1	1	0	3	0	46	0	3	1	1	3
427091	1	0	1	1	3	0	1	1	1	0	2	0	46	0	1	1	2	3
429678	1	0	2	2	3	1	1	1	2	0	4	0	46	0	1	2	2	3
429684	1	0	2	1	3	0	1	1	1	0	2	0	46	0	1	1	1	3
430173	1	0	2	1	3	1	1	1	2	0	1	0	46	0	1	3	2	3
431031	1	0	1	1	1	1	1	1	1	0	2	0	46	0	3	1	2	3
432026	2	0	2	1	3	0	1	1	2	0	4	0	46	0	1	2	3	3
432039	1	0	1	1	1	0	1	1	1	0	2	0	46	0	3	2	2	3
432827	1	0	2	1	3	0	1	1	1	0	3	0	46	0	3	3	1	3
433411	1	0	2	1	1	0	1	1	2	0	2	0	46	0	2	1	1	3
434053	1	0	2	1	4	0	1	1	1	0	3	0	46	0	3	2	2	3
434079	1	0	1	1	2	0	1	1	1	1	2	0	46	0	1	1	1	3
443017	1	0	1	1	1	1	1	1	1	0	2	0	46	0	1	1	2	3
385399	1	1	2	1	4	1	1	4	1	1	3	1	47	1	2	2	2	3
413487	1	0	2	1	3	0	1	1	1	0	1	0	47	0	1	1	1	3
416161	1	0	2	1	2	0	1	1	1	0	2	0	47	0	1	2	2	3
418281	1	0	2	1	3	1	1	1	1	0	1	0	47	0	3	2	2	3
418311	1	0	1	1	1	1	1	1	1	0	2	0	47	0	1	1	1	3
418371	1	0	2	1	3	0	1	1	1	0	2	0	47	0	1	2	2	3
420048	1	0	2	2	2	0	1	1	1	0	2	0	47	0	1	1	1	3
420639	1	0	2	1	2	0	1	1	1	0	2	0	47	0	1	1	1	3
422010	1	0	1	1	1	0	1	1	1	0	2	0	47	0	2	1	1	3
422307	1	0	1	1	4	0	1	1	1	0	2	0	47	0	1	1	2	3
422343	2	0	2	1	3	1	2	2	2	0	4	0	47	0	1	4	4	3
422356	1	0	2	1	1	0	1	1	2	0	2	0	47	0	2	1	1	3
422415	1	0	2	1	3	1	1	1	1	0	2	0	47	0	2	1	2	3
422449	1	0	2	1	1	1	1	1	1	0	2	0	47	0	1	1	1	3
422479	1	0	2	1	1	0	1	1	1	0	2	0	47	0	3	1	1	3
422496	1	0	2	1	1	1	1	1	1	0	2	0	47	0	1	1	1	3
423362	2	0	2	1	2	1	1	1	1	0	1	0	47	0	3	2	3	3
423375	1	1	1	1	3	0	1	3	1	1	3	1	47	0	1	3	3	3
424836	2	0	2	1	4	0	2	2	2	0	2	0	47	0	2	3	4	3
424863	1	0	1	1	1	0	1	1	1	0	3	0	47	0	3	1	1	3
424874	1	0	2	1	1	0	1	1	1	0	2	0	47	0	3	1	2	3
426276	1	0	1	1	4	0	1	1	1	0	2	0	47	0	1	1	2	3
437790	2	0	2	1	4	0	1	1	1	0	1	0	47	0	1	2	3	3
293063	3	0	1	1	4	1	1	1	1	0	5	0	48	1	1	3	4	3
403461	1	0	2	1	2	0	1	1	1	0	1	0	48	0	3	1	1	3
406653	3	0	1	1	4	1	1	2	2	1	4	0	48	0	4	3	4	3
410006	1	0	2	1	2	0	1	1	1	0	2	0	48	0	1	1	1	3
410233	1	0	1	1	1	0	1	1	1	0	2	0	48	0	1	1	1	3
410240	1	0	2	2	3	0	1	1	1	0	2	0	48	0	1	1	1	3
411288	1	0	1	1	3	0	1	1	1	0	2	0	48	0	1	1	1	3
411290	1	0	1	1	3	0	1	1	1	0	2	0	48	0	3	1	1	3
413471	2	0	2	1	2	1	1	1	2	0	4	0	48	0	1	2	3	3
413511	1	0	2	1	2	0	1	1	1	0	3	0	48	0	1	1	1	3
414722	1	0	2	1	3	0	1	1	1	0	2	0	48	0	3	1	1	3
414781	1	0	2	1	3	0	1	1	1	0	2	0	48	0	3	1	1	3
418277	1	0	2	1	1	0	1	1	1	0	2	0	48	0	3	1	2	3
235514	1	0	2	1	3	0	1	1	1	0	1	0	49	1	1	3	3	3
386219	1	0	2	1	3	1	1	1	2	0	3	0	49	0	3	3	2	3
386233	1	0	1	2	1	1	1	1	1	0	1	0	49	0	3	1	1	3
395580	1	0	2	1	2	0	1	1	1	0	2	0	49	0	1	1	1	3
403449	1	0	1	1	2	1	1	1	1	0	2	0	49	0	1	1	1	3
404484	1	0	2	1	1	1	1	1	1	0	3	0	49	0	3	2	1	3
404498	1	0	2	1	4	1	1	1	1	0	1	0	49	0	3	4	2	3
406673	1	0	2	1	2	0	1	1	1	0	1	0	49	0	1	1	1	3
406798	1	0	2	1	3	1	1	1	2	0	3	0	49	0	2	3	2	3
406799	1	0	1	1	1	0	1	1	1	0	2	0	49	0	1	1	2	3
406801	1	0	2	2	4	0	1	1	1	0	2	0	49	0	3	2	2	3
406808	1	1	2	1	1	1	1	4	2	1	3	1	49	0	1	2	3	3
407147	1	0	2	1	3	0	1	1	1	0	3	0	49	0	1	2	2	3
408466	1	0	2	1	1	0	1	1	2	0	3	0	49	0	1	2	2	3
410110	1	0	2	1	2	1	1	1	1	0	2	0	49	0	1	1	2	3
413518	2	0	1	1	4	0	1	1	1	0	2	0	49	0	3	2	3	3
388359	1	0	2	1	2	0	1	1	1	0	2	0	50	0	1	1	1	3
393280	1	0	1	1	2	0	1	1	1	0	2	0	50	0	3	1	1	3
395581	1	0	2	1	2	0	1	1	1	0	2	0	50	0	1	1	1	3
396484	1	0	2	1	2	0	1	1	1	0	2	0	50	0	1	1	1	3
396517	1	0	2	2	2	0	1	1	1	0	3	0	50	0	4	2	2	3
397390	1	0	2	1	1	0	1	1	1	0	1	0	50	0	1	1	2	3
397411	1	0	1	1	3	1	1	1	1	0	2	0	50	0	1	1	1	3
397452	1	0	2	1	1	0	1	1	1	0	2	0	50	0	1	1	1	3
399219	1	0	2	1	1	0	1	1	1	0	2	0	50	0	3	2	1	3
400432	1	0	1	1	1	0	1	1	1	0	3	0	50	0	3	1	1	3
400449	1	0	2	2	3	0	1	1	1	0	1	0	50	0	3	3	1	3
400466	1	0	1	1	3	0	1	1	1	0	1	0	50	0	3	1	1	3
401610	1	0	2	1	1	0	1	1	1	0	3	0	50	0	1	1	1	3
224095	1	0	1	1	2	0	1	1	1	0	1	0	51	0	4	1	1	3
339476	2	0	2	1	3	0	1	1	2	0	3	0	51	1	1	2	3	3
386212	1	0	1	1	1	0	1	1	1	0	2	0	51	0	1	2	1	3
388352	1	0	2	1	2	0	1	1	1	0	3	0	51	0	3	1	1	3
389426	2	0	1	1	2	0	1	2	1	0	2	0	51	0	1	3	3	3
389428	1	0	2	1	2	1	1	1	1	0	2	0	51	0	1	1	1	3
389474	1	0	1	1	3	0	1	1	1	0	2	0	51	0	1	1	1	3
390065	2	0	1	2	4	0	1	1	1	0	3	0	51	0	1	4	3	3
390067	1	0	2	1	2	0	1	1	1	0	2	0	51	0	1	1	1	3
390085	1	0	2	1	1	1	1	1	1	0	2	0	51	0	1	1	2	3
390088	1	0	2	1	2	0	1	1	1	0	3	0	51	0	1	1	2	3
391189	1	0	1	1	1	0	1	1	1	0	2	0	51	0	4	2	1	3
392104	1	0	2	1	3	1	1	1	1	0	1	0	51	0	1	1	1	3
392127	1	0	2	1	2	0	1	1	1	0	3	0	51	0	3	2	1	3
393326	1	0	2	1	4	0	1	1	1	0	2	0	51	0	1	1	2	3
394341	1	0	1	1	3	0	1	1	1	0	3	0	51	0	1	1	1	3
395584	1	0	2	1	2	0	1	1	1	0	2	0	51	0	1	1	2	3
399233	1	0	2	1	1	0	1	1	1	0	2	0	51	0	1	1	1	3
359228	1	0	1	1	2	0	1	1	1	0	2	0	52	0	3	1	1	3
362148	1	0	2	1	3	0	1	1	1	0	2	0	52	0	2	1	1	3
375816	1	0	1	1	1	1	1	1	1	0	1	0	52	0	3	1	1	3
383852	1	0	2	1	1	0	1	1	1	0	2	0	52	0	2	1	1	3
385077	1	0	2	1	4	0	1	1	1	0	2	0	52	0	1	1	1	3
385388	1	0	2	2	1	0	1	1	1	0	3	0	52	0	3	1	1	3
385404	1	0	2	1	2	0	1	1	2	0	3	0	52	0	1	1	2	3
386223	1	0	2	1	3	0	1	1	1	0	3	0	52	0	1	1	1	3
389423	2	0	1	1	4	0	1	2	2	0	3	0	52	0	1	3	2	3
394336	1	0	1	1	1	0	1	1	1	0	2	0	52	0	1	1	2	3
327160	1	0	2	1	4	0	1	1	2	0	3	0	53	1	1	3	1	3
360192	1	0	2	1	3	1	1	1	1	0	2	0	53	0	1	2	2	3
370793	1	0	2	1	4	1	1	1	1	1	1	0	53	0	2	1	1	3
374645	1	1	1	2	2	1	1	3	1	1	2	1	53	0	1	2	2	3
375848	2	0	2	1	2	1	1	1	1	0	2	0	53	0	1	2	1	3
375851	1	0	2	2	2	0	1	1	1	0	3	0	53	0	3	1	1	3
375853	1	0	2	1	1	0	1	1	1	0	3	0	53	0	3	1	2	3
378049	1	0	2	1	3	0	1	1	1	0	2	0	53	0	1	1	1	3
378061	1	0	1	1	1	0	1	1	1	0	2	0	53	0	1	1	1	3
379307	1	0	2	1	3	0	1	1	1	0	3	0	53	0	1	1	1	3
385391	1	0	1	1	3	0	1	1	1	0	2	0	53	0	3	3	2	3
348372	1	0	2	1	1	0	1	1	1	0	2	0	54	0	1	1	1	3
363858	2	0	2	1	3	1	1	1	2	0	3	0	54	0	1	3	3	3
365591	1	0	2	1	1	0	1	1	1	0	2	0	54	0	3	1	1	3
366344	1	0	2	1	1	0	1	1	1	0	2	0	54	0	1	1	1	3
366351	1	0	2	1	3	1	1	1	1	0	2	0	54	0	3	4	2	3
366973	1	0	2	1	1	0	1	1	1	0	1	0	54	0	1	1	1	3
366975	1	0	2	1	2	1	1	1	1	0	2	0	54	0	1	3	2	3
366976	1	0	1	1	2	0	1	1	1	0	2	0	54	0	1	1	1	3
367940	1	0	1	1	2	0	1	1	1	0	2	0	54	0	1	2	1	3
367946	1	0	2	1	1	0	1	1	1	0	1	0	54	0	1	1	1	3
370848	1	0	2	1	1	0	1	1	1	0	3	0	54	0	1	1	1	3
370871	1	0	2	1	3	0	1	1	1	0	1	0	54	0	1	1	2	3
372762	1	0	2	1	3	0	1	1	1	0	3	0	54	0	1	1	2	3
372764	2	0	1	1	3	1	1	1	1	0	2	0	54	0	1	3	3	3
345155	1	0	1	2	2	0	1	1	1	0	2	0	55	0	1	1	1	3
356870	1	0	2	1	3	0	1	1	1	0	1	0	55	0	2	1	1	3
356886	1	0	1	1	3	1	1	1	1	0	2	0	55	1	1	1	1	3
360166	1	0	1	1	1	1	1	1	1	0	2	0	55	0	1	1	2	3
361223	1	0	1	1	3	0	1	1	1	0	2	0	55	0	1	1	1	3
362156	1	0	1	1	2	1	1	1	1	0	2	0	55	0	3	1	1	3
362163	1	0	1	1	2	0	1	1	1	0	2	0	55	0	3	0	1	3
362261	1	0	1	2	1	0	1	1	1	0	2	0	55	0	4	1	1	3
362264	1	0	1	1	1	1	1	1	1	0	2	0	55	0	1	1	1	3
363870	1	0	2	1	4	0	1	1	1	0	3	0	55	0	2	1	1	3
363885	1	1	2	1	4	0	1	1	2	0	2	0	55	0	1	1	2	3
363888	1	0	2	1	2	0	1	1	1	0	2	0	55	0	1	1	1	3
364557	1	0	2	1	3	0	1	1	1	0	1	0	55	0	1	1	1	3
366346	1	0	2	1	1	0	1	1	1	0	2	0	55	0	2	1	1	3
366362	1	0	1	1	3	1	1	1	1	0	2	0	55	0	3	1	1	3
366371	1	0	1	1	3	1	1	1	1	1	3	0	55	0	1	2	2	3
233396	2	0	1	1	4	0	1	2	2	0	4	0	56	1	1	1	3	3
290178	1	0	2	1	3	0	1	1	1	0	3	0	56	1	3	1	1	3
354019	1	0	2	1	1	0	1	1	1	0	2	0	56	0	3	1	1	3
355976	1	0	1	1	3	0	1	1	1	0	2	0	56	0	1	1	1	3
355993	1	0	1	1	1	1	1	1	1	0	1	0	56	0	3	1	1	3
356049	1	0	2	1	2	0	1	1	1	0	2	0	56	0	1	1	1	3
356881	1	0	1	1	3	0	1	1	1	0	3	0	56	0	1	1	1	3
356894	1	0	1	1	3	0	1	1	2	0	3	0	56	0	1	1	2	3
358307	1	0	1	1	3	1	1	1	1	0	2	0	56	0	3	1	2	3
358329	1	0	2	1	2	1	1	1	1	0	1	0	56	0	3	1	1	3
359223	1	0	2	1	3	0	1	1	1	0	1	0	56	0	1	1	2	3
361227	1	0	1	1	2	0	1	1	1	0	2	0	56	0	3	1	1	3
362153	3	0	2	2	4	1	2	2	2	1	4	0	56	0	2	4	4	3
343995	1	0	2	1	3	1	1	1	2	0	3	0	57	0	1	1	2	3
345116	1	0	1	1	1	0	1	1	1	0	3	0	57	0	1	2	1	3
348321	1	0	1	1	3	1	1	1	1	0	2	0	57	0	1	1	1	3
348367	1	0	1	1	1	0	1	1	1	0	2	0	57	0	1	0	1	3
349682	1	0	1	1	2	0	1	1	1	0	1	0	57	0	3	1	1	3
349701	3	0	2	2	3	1	4	3	2	1	5	0	57	0	1	4	4	3
352161	2	0	1	1	3	1	1	2	2	0	4	0	57	0	1	3	4	3
352162	1	0	2	1	1	0	1	1	2	0	3	0	57	0	2	2	1	3
353465	3	0	2	1	3	0	1	2	2	0	4	0	57	0	3	3	4	3
336145	1	0	1	1	1	0	1	1	1	0	1	0	58	0	3	1	1	3
337218	1	0	2	1	3	0	1	1	1	0	1	0	58	0	1	1	1	3
338508	1	0	2	1	2	0	1	1	1	0	1	0	58	0	3	1	1	3
341587	1	0	2	1	1	0	1	1	1	0	2	0	58	0	1	1	1	3
342301	1	0	1	1	3	0	1	1	1	0	2	0	58	0	1	2	2	3
344030	1	0	1	1	3	0	1	1	1	0	1	0	58	0	3	1	1	3
358593	1	0	1	1	1	0	1	1	1	0	3	0	58	0	1	1	2	3
365546	1	0	2	1	1	1	1	1	2	0	2	0	58	0	3	4	2	3
266905	1	0	2	1	3	0	1	1	1	0	2	0	59	1	1	1	2	3
311552	3	0	2	1	3	1	2	1	2	0	3	0	59	0	3	2	4	3
322521	1	0	2	1	4	0	1	1	2	0	3	0	59	0	1	1	2	3
329515	1	0	2	1	1	0	1	1	1	0	2	0	59	0	1	1	1	3
331138	1	0	2	1	3	0	1	1	1	0	1	0	59	0	1	1	2	3
331140	1	0	2	1	3	0	1	1	1	0	1	0	59	0	1	1	1	3
331523	1	0	2	1	1	0	1	1	1	0	2	0	59	0	1	2	2	3
332486	1	0	2	1	2	1	1	1	2	0	4	0	59	0	1	1	1	3
332494	1	0	2	1	2	0	1	1	1	0	2	0	59	0	1	1	2	3
335344	1	0	2	1	1	0	1	1	1	0	2	0	59	0	3	1	1	3
335345	3	1	2	1	4	0	1	1	2	0	3	0	59	0	1	2	4	3
335346	1	0	2	1	1	0	1	1	2	0	4	0	59	0	1	2	2	3
335357	1	0	1	1	1	0	1	1	1	0	2	0	59	0	3	1	1	3
336155	1	0	1	1	1	0	1	1	1	0	2	0	59	0	3	1	1	3
337341	1	0	1	1	3	1	1	1	1	0	2	0	59	0	1	2	3	3
272483	1	0	1	1	3	0	1	1	2	0	2	0	60	1	1	1	1	3
316668	1	0	2	1	3	0	1	1	1	0	1	0	60	0	3	1	1	3
317724	1	0	2	1	3	0	1	1	1	0	3	0	60	0	2	1	2	3
319178	1	0	2	1	1	1	1	1	1	0	1	0	60	0	3	1	2	3
319316	3	0	2	1	3	1	2	3	2	1	5	0	60	0	1	4	4	3
320305	2	0	2	1	3	0	1	2	2	1	4	0	60	0	1	2	4	3
322536	1	0	2	1	1	1	1	1	1	0	1	0	60	0	1	1	1	3
324471	2	0	2	1	3	0	1	2	2	1	3	0	60	0	2	2	2	3
326070	1	0	1	1	3	0	1	1	1	0	2	0	60	0	1	2	2	3
327126	1	0	2	1	3	1	1	1	1	0	2	0	60	0	1	2	1	3
328689	1	0	2	1	4	0	1	1	1	0	1	0	60	0	1	1	1	3
328818	1	0	1	1	4	1	1	1	1	0	2	0	60	0	3	1	2	3
329525	1	0	2	1	4	1	1	1	1	0	2	0	60	0	4	2	1	3
329542	1	0	1	1	3	0	1	1	1	0	1	0	60	0	1	1	2	3
331153	3	0	2	2	3	0	1	4	2	1	3	0	60	0	1	2	3	3
297988	1	0	2	1	1	1	1	1	1	0	1	0	61	0	3	1	1	3
314875	1	0	1	1	2	0	1	1	1	0	2	0	61	0	3	1	1	3
315810	1	0	1	1	3	1	1	1	1	0	3	0	61	0	1	1	2	3
317684	1	0	2	2	2	0	1	1	1	0	2	0	61	0	1	1	2	3
317713	1	0	1	1	1	0	1	1	1	0	1	0	61	0	1	1	1	3
317726	3	0	2	1	4	1	2	2	2	0	4	0	61	0	4	4	4	3
319248	3	1	1	1	3	1	2	4	2	0	4	0	61	0	1	4	4	3
319277	1	0	2	1	2	0	1	1	1	0	1	0	61	0	1	1	2	3
319308	2	0	1	1	2	1	1	2	2	0	4	0	61	0	1	3	2	3
320321	3	0	1	1	4	1	1	2	2	1	3	0	61	0	3	1	4	3
320453	2	0	1	1	3	1	1	2	2	0	3	0	61	0	3	2	4	3
321927	1	0	2	1	2	0	1	1	2	0	4	0	61	0	3	1	2	3
321951	1	0	1	1	2	0	1	1	1	0	2	0	61	0	1	1	1	3
276800	1	0	2	1	4	1	1	1	1	0	2	0	62	1	1	1	2	3
294362	1	0	1	1	1	0	1	1	1	0	2	0	62	0	1	1	1	3
305655	1	0	2	1	2	0	1	1	1	0	2	0	62	0	3	1	1	3
307768	1	0	1	1	2	0	1	1	1	0	3	0	62	0	1	1	1	3
307775	1	0	1	1	1	1	1	1	1	0	2	0	62	0	1	1	1	3
309179	1	0	2	1	2	0	1	1	1	0	3	0	62	0	3	1	2	3
309205	1	0	1	1	1	1	1	1	1	0	1	0	62	0	1	1	1	3
310740	1	0	2	1	1	1	1	1	2	0	3	0	62	0	2	1	2	3
310742	2	0	2	1	3	0	1	2	2	1	4	0	62	1	2	2	4	3
310782	1	0	2	1	3	0	1	1	1	0	2	0	62	0	1	2	1	3
311510	1	0	2	1	3	1	4	1	1	1	3	0	62	0	1	2	2	3
311547	1	0	1	1	1	0	1	1	1	0	2	0	62	0	1	4	2	3
311558	1	0	2	1	1	0	1	1	2	0	3	0	62	0	1	2	2	3
311598	1	0	1	2	3	1	1	1	4	1	2	0	62	0	1	3	2	3
313261	1	0	2	1	1	0	1	1	2	0	2	0	62	0	2	1	1	3
314265	1	0	1	1	3	0	1	1	1	0	3	0	62	0	1	2	2	3
314779	1	0	2	1	3	0	1	1	2	0	4	0	62	0	2	3	2	3
314781	1	0	1	1	1	0	1	1	1	0	3	0	62	0	1	1	1	3
314874	1	0	1	1	2	0	1	1	1	0	2	0	62	0	1	1	1	3
314876	1	0	2	1	4	0	1	1	1	0	3	0	62	0	1	3	1	3
314877	1	0	2	1	2	0	1	1	1	0	2	0	62	0	1	1	1	3
314879	3	0	1	1	2	0	1	2	2	0	3	0	62	0	1	2	4	3
315809	1	1	2	1	2	0	2	3	2	1	3	1	62	0	3	4	1	3
298406	1	0	2	1	2	1	1	1	2	0	2	0	63	0	3	2	2	3
301098	1	0	2	1	3	1	1	1	1	0	2	0	63	0	3	2	1	3
302570	3	0	2	1	1	1	5	4	2	1	4	0	63	0	2	4	4	3
302573	1	0	1	1	3	0	1	1	1	0	4	0	63	0	1	1	2	3
302615	1	0	2	1	1	0	1	1	1	0	1	0	63	0	1	1	1	3
302625	1	0	2	1	3	0	1	1	2	0	4	0	63	0	1	2	3	3
303373	1	0	1	1	1	0	1	1	1	0	2	0	63	0	1	1	1	3
303414	1	0	2	1	2	0	1	1	1	0	2	0	63	0	3	1	1	3
305556	1	0	1	1	1	0	1	1	1	0	2	0	63	0	1	1	1	3
305577	1	0	2	1	2	1	1	1	1	0	2	0	63	0	2	1	1	3
305581	2	0	1	1	3	0	1	1	2	0	3	0	63	0	1	2	3	3
305621	1	0	1	1	4	1	1	1	2	0	4	0	63	0	3	3	2	3
305628	1	0	1	1	3	0	1	1	1	0	2	0	63	0	3	1	1	3
305630	1	0	2	1	2	0	1	1	1	0	3	0	63	0	2	1	1	3
306013	1	0	1	1	3	0	1	1	1	0	2	0	63	0	1	1	1	3
306579	1	0	2	1	1	0	1	1	1	0	2	0	63	0	1	1	1	3
307764	1	0	2	2	2	1	1	1	2	0	3	0	63	0	2	1	1	3
307770	1	0	1	1	2	1	1	1	1	0	2	0	63	0	1	1	2	3
307774	3	0	1	1	4	0	1	2	2	0	4	0	63	0	3	3	4	3
309214	3	0	2	2	3	0	1	2	2	1	3	0	63	0	1	2	2	3
272461	1	0	2	1	4	0	1	1	1	0	2	0	64	1	1	1	2	3
276810	2	0	2	1	3	0	1	2	2	0	4	0	64	0	1	2	2	3
292183	1	0	2	1	1	0	1	1	2	0	3	0	64	0	1	1	2	3
295075	1	0	1	1	3	1	1	1	2	0	3	0	64	0	1	2	2	3
295076	1	0	1	1	2	0	1	1	1	0	2	0	64	0	3	1	2	3
295088	1	0	2	1	1	0	1	1	1	0	2	0	64	0	4	1	1	3
295705	1	0	1	1	2	0	1	1	2	0	3	0	64	0	1	1	3	3
296347	1	0	1	1	2	1	1	1	2	0	3	0	64	0	1	3	2	3
296981	1	0	2	1	2	1	1	1	1	0	2	0	64	0	3	1	1	3
298376	1	0	1	1	3	1	1	1	1	0	1	0	64	0	1	1	2	3
298380	1	0	1	1	2	0	1	1	1	0	1	0	64	0	1	1	1	3
298387	1	0	1	1	3	1	1	1	1	0	2	0	64	0	1	2	2	3
300232	1	0	2	1	2	0	1	1	2	0	4	0	64	0	3	2	2	3
301099	2	0	1	1	4	0	1	1	2	0	3	0	64	0	1	3	3	3
302585	1	0	2	1	1	0	1	1	1	0	1	0	64	0	1	1	1	3
305604	1	0	2	1	3	0	1	1	2	0	4	0	64	0	3	3	2	3
264980	1	0	1	1	4	0	1	1	2	0	3	0	65	1	3	2	2	3
288681	1	0	2	1	1	0	1	1	1	0	2	0	65	0	3	1	2	3
288693	1	0	2	1	2	0	1	1	1	0	1	0	65	0	1	1	1	3
288699	1	0	2	1	3	1	1	1	1	0	1	0	65	0	1	1	2	3
290167	2	0	1	1	3	0	1	2	2	1	2	0	65	0	3	4	3	3
290200	1	0	2	1	1	0	1	1	1	0	1	0	65	0	1	1	1	3
290212	1	0	2	1	1	0	1	1	1	0	2	0	65	0	3	1	1	3
291140	1	0	2	1	3	1	1	1	2	0	5	0	65	0	2	3	3	3
291157	1	0	1	1	3	1	1	1	1	0	2	0	65	0	1	1	1	3
291879	1	1	2	1	1	0	1	3	2	1	3	1	65	0	1	2	1	3
292166	1	0	2	2	2	0	1	1	1	0	2	0	65	0	1	1	2	3
293073	1	0	2	2	2	0	1	1	2	0	3	0	65	0	1	1	1	3
294360	1	0	1	1	2	0	1	1	1	0	1	0	65	0	1	1	1	3
294378	1	0	2	1	3	1	1	1	1	0	2	0	65	0	1	1	1	3
295086	1	0	1	1	2	1	1	1	2	0	3	0	65	0	1	1	2	3
295090	1	0	1	1	2	0	1	1	1	0	3	0	65	0	1	2	2	3
295092	2	0	2	1	4	1	1	2	2	1	2	0	65	0	3	1	4	3
280563	2	0	2	1	2	0	1	2	2	0	3	0	66	0	1	2	3	3
280574	1	0	2	1	2	0	1	1	1	0	2	0	66	0	3	1	2	3
281189	1	0	1	1	4	0	1	1	1	0	1	0	66	0	3	1	2	3
282238	1	0	1	1	2	0	1	1	1	0	2	0	66	0	1	1	1	3
282241	1	0	2	1	3	1	1	1	2	0	3	0	66	0	1	1	2	3
282686	1	0	1	1	1	0	1	1	1	0	3	0	66	0	3	2	2	3
286344	1	0	2	1	2	0	1	1	1	0	2	0	66	0	1	1	1	3
286350	2	0	1	1	4	1	1	2	1	0	1	0	66	0	1	2	3	3
286877	2	0	2	1	4	0	1	2	1	0	2	0	66	0	3	1	3	3
286884	1	0	1	1	2	1	1	1	1	0	2	0	66	0	1	1	1	3
286908	1	0	1	1	2	1	1	1	1	0	5	0	66	0	3	3	2	3
286910	1	0	2	1	1	0	1	1	2	0	4	0	66	0	1	1	2	3
286911	1	0	2	1	2	1	1	1	2	0	4	0	66	0	1	1	2	3
288017	1	0	2	1	2	1	1	1	2	0	3	0	66	0	1	1	2	3
288020	1	0	2	1	1	0	1	1	1	0	1	0	66	0	1	1	1	3
288025	1	0	2	1	2	0	1	1	1	0	3	0	66	0	3	1	1	3
288029	1	0	2	1	2	0	1	1	1	0	2	0	66	0	1	1	1	3
290173	1	0	1	1	4	0	1	1	1	0	1	0	66	0	3	1	1	3
272484	1	0	2	1	3	1	1	1	1	0	1	0	67	0	1	1	2	3
274289	1	0	1	2	4	0	1	1	1	0	2	0	67	0	3	1	1	3
274670	1	0	1	1	3	0	1	1	1	0	1	0	67	0	1	1	1	3
275538	1	0	2	1	2	1	1	1	1	0	1	0	67	0	1	1	2	3
276016	1	0	1	1	1	0	1	1	1	0	2	0	67	0	3	3	2	3
276803	3	0	1	1	3	1	2	1	2	0	4	0	67	0	1	4	3	3
276807	1	0	1	1	2	1	1	1	1	0	2	0	67	0	1	2	2	3
277974	1	0	2	1	4	0	1	1	1	0	1	0	67	0	3	1	1	3
277979	2	0	2	1	3	1	1	2	2	0	4	0	67	0	1	3	2	3
278061	2	0	2	1	1	0	1	2	2	0	3	0	67	0	3	2	2	3
278062	1	0	1	1	2	1	1	1	1	0	2	0	67	0	1	1	3	3
278464	1	0	1	1	3	1	1	1	1	0	1	0	67	0	3	1	1	3
279501	1	0	1	1	2	1	1	1	1	0	1	0	67	0	3	1	1	3
279582	1	0	1	2	3	1	1	1	1	0	1	0	67	0	3	1	2	3
280590	1	0	1	1	1	1	1	1	2	0	3	0	67	0	3	1	2	3
280592	1	0	2	1	2	0	1	1	1	0	3	0	67	0	1	1	1	3
265381	1	0	2	1	2	1	1	1	1	0	1	0	68	0	1	1	1	3
269476	1	0	1	1	3	0	1	1	1	0	1	0	68	0	2	1	1	3
270347	1	0	1	1	1	0	1	1	1	0	1	0	68	0	1	1	1	3
270977	1	0	2	1	1	1	1	1	1	0	1	0	68	0	1	1	1	3
270980	1	0	2	1	3	1	1	1	2	0	3	0	68	0	3	1	1	3
274628	1	0	1	1	4	0	5	1	1	0	1	0	68	0	1	0	2	3
275551	2	0	2	1	3	0	3	2	1	1	3	0	68	0	2	4	3	3
263384	2	1	1	1	3	0	1	2	2	1	3	0	69	0	1	4	4	3
265352	1	0	2	1	3	0	1	1	1	0	1	0	69	0	1	1	2	3
267364	1	0	2	1	3	0	1	1	2	0	2	0	69	0	3	2	2	3
268849	1	0	2	1	1	0	1	1	1	0	3	0	69	0	1	1	1	3
268858	1	0	2	1	4	1	2	1	2	0	4	0	69	0	1	4	2	3
272468	2	0	2	1	4	0	1	2	2	0	5	0	69	0	1	3	2	3
249334	1	0	2	1	3	0	1	1	2	0	3	0	70	0	1	1	1	3
256340	1	0	2	1	1	0	1	1	1	0	1	0	70	0	2	1	1	3
256735	1	0	2	1	1	1	1	1	1	0	1	0	70	0	3	1	4	3
257552	1	0	2	1	2	0	1	1	2	0	3	0	70	0	2	2	1	3
258371	1	0	1	1	4	0	1	1	1	0	2	0	70	0	3	1	2	3
258602	1	0	2	1	1	0	1	1	1	0	1	0	70	0	1	1	2	3
259542	2	0	2	1	2	0	1	1	2	0	3	0	70	0	1	2	3	3
261138	3	1	2	1	3	1	2	3	2	1	2	1	70	0	3	4	4	3
248868	1	0	2	1	1	0	1	1	1	0	2	0	71	0	3	1	1	3
249335	2	0	1	1	2	0	1	2	1	0	1	0	71	0	3	1	2	3
250270	1	0	1	2	2	0	1	1	1	0	2	0	71	0	1	1	1	3
252728	1	0	2	1	2	1	1	1	1	0	1	0	71	0	1	1	1	3
253320	2	0	2	1	3	0	1	1	2	0	5	1	71	0	1	3	3	3
253322	2	0	2	1	3	1	2	1	1	0	2	0	71	0	1	2	4	3
253344	1	0	2	1	2	0	1	1	1	0	1	0	71	0	2	1	1	3
253345	1	0	2	1	1	0	1	1	1	0	1	0	71	0	2	1	1	3
254354	1	0	1	1	1	0	1	1	1	0	1	0	71	0	1	1	2	3
254369	1	0	2	1	1	0	1	1	2	0	3	0	71	0	3	1	1	3
255307	1	0	2	1	3	0	1	1	2	0	4	0	71	0	1	1	2	3
244590	1	0	2	1	2	0	1	1	2	0	2	0	72	0	2	4	2	3
245178	1	0	1	1	4	1	1	1	1	0	1	0	72	0	1	1	2	3
245182	1	0	1	1	4	1	1	1	1	0	1	0	72	0	1	2	2	3
246048	1	0	1	1	4	0	1	1	1	0	1	0	72	0	3	1	1	3
246052	1	0	1	1	3	0	1	1	1	0	1	0	72	0	1	1	1	3
246565	1	0	2	1	3	0	1	1	1	0	3	0	72	0	3	1	2	3
247402	2	0	1	1	4	0	1	1	1	0	2	0	72	0	1	3	3	3
232392	2	0	1	1	3	0	1	1	2	1	2	0	73	0	1	1	2	3
237839	1	0	2	1	2	0	1	1	2	0	4	0	73	0	1	1	2	3
239006	1	0	2	2	3	0	1	1	1	0	1	0	73	0	1	1	1	3
240537	1	0	2	1	2	1	1	1	2	0	4	0	73	0	1	1	1	3
225292	1	0	1	1	4	1	1	1	1	0	1	0	74	0	1	1	2	3
228307	1	0	1	1	3	0	1	1	1	0	1	0	74	0	1	1	2	3
228311	1	0	2	1	2	1	1	1	1	0	1	0	74	0	3	3	2	3
230528	1	0	2	1	2	0	1	1	2	0	3	0	74	0	3	3	2	3
230566	1	0	2	1	4	0	1	1	2	0	4	0	74	0	2	1	2	3
232351	1	0	1	1	2	1	2	1	2	1	4	0	74	0	1	4	3	3
236396	2	0	2	1	4	1	1	2	2	0	4	0	74	0	1	2	4	3
236459	1	0	2	1	3	1	2	1	2	1	3	0	74	0	1	2	1	3
222208	1	0	2	1	3	0	1	1	2	0	3	0	75	0	2	3	2	3
222209	1	0	1	1	2	0	1	1	1	1	1	0	75	0	1	3	2	3
225285	1	0	1	1	4	1	1	1	1	0	1	0	75	0	1	1	1	3
225291	1	0	2	1	4	0	1	1	1	0	1	0	75	0	1	1	2	3
226264	1	0	2	1	4	1	1	1	1	0	1	0	75	0	3	1	2	3
227283	2	0	1	1	3	1	1	2	2	0	4	0	75	0	1	2	3	3
227287	2	0	1	1	1	0	1	2	2	1	3	0	75	0	3	3	2	3
228305	1	0	2	1	3	0	1	1	2	0	2	0	75	0	2	1	1	3
216734	1	0	1	1	4	1	1	1	1	1	1	0	76	0	1	1	2	3
218482	3	0	2	1	2	1	1	1	2	0	3	0	76	0	3	4	3	3
215415	2	0	2	1	2	1	1	2	2	1	3	0	77	0	1	2	4	3
208523	2	0	2	1	4	1	2	2	1	0	2	0	78	0	3	4	3	3
210632	2	0	1	1	3	1	1	1	2	0	3	0	78	0	1	1	3	3
