# Supplementary material for: Development and validation of a prognostic nomogram for early stage non-small cell lung cancer: a study based on the SEER database and a Chinese cohort
Source: BMC Cancer. 2022 Sep 14;22:980. doi: 10.1186/s12885-022-10067-8 (PMC9476583; doi:10.1186/s12885-022-10067-8)
Supplement: Supplementary file 2 — Additional file 2. Internal validation. [file 12885_2022_10067_MOESM2_ESM.csv]

Patient ID	Age	Sex	Race	PrimarySite	TumorType	Grade	Laterality	Stage	T	N	Surgery	Radiation	Chemotherapy	Nodes	Positive	TumorSize	Time	Statue	Total number	Group
1727045	4	0	1	1	1	2	2	1	1	0	2	0	0	2	0	2	83	0	2	2
1819185	3	0	1	3	2	2	1	3	2	0	2	0	0	4	0	4	58	0	2	2
2327358	4	0	1	1	1	3	1	3	2	1	2	0	1	3	1	4	23	1	2	2
2891665	2	1	1	1	1	2	1	1	1	0	1	0	0	2	0	2	16	0	2	2
2917330	4	0	3	1	1	1	1	1	1	0	2	0	0	2	0	3	36	0	2	2
2920735	3	0	1	3	1	2	1	3	2	1	2	0	1	2	1	3	43	0	2	2
2973078	3	1	1	1	1	3	1	1	1	0	3	0	0	4	0	2	18	1	2	2
3477764	3	0	3	1	1	2	1	1	1	0	2	0	0	2	0	3	13	1	1	2
3528672	4	1	1	1	1	1	1	2	2	0	2	0	0	3	0	4	57	0	1	2
3985284	4	0	1	3	1	3	1	2	2	0	2	0	0	3	0	4	57	1	1	2
3986369	4	0	1	1	1	1	2	1	1	0	1	0	0	1	0	2	77	0	1	2
3987094	3	1	1	1	2	2	1	2	2	0	3	0	0	2	0	4	39	1	2	2
3987124	3	1	1	1	2	2	2	4	3	0	3	0	0	2	0	3	83	0	1	2
3987835	4	1	1	1	1	2	1	2	2	0	2	0	0	3	0	4	83	0	1	2
3988136	4	1	1	1	3	3	2	4	3	0	2	0	1	2	0	4	80	0	2	2
3988309	3	0	1	1	1	1	1	1	1	0	2	0	0	2	0	4	80	0	1	2
3989015	4	0	3	1	1	2	1	1	1	0	2	0	0	2	0	1	78	0	2	2
3989392	4	1	3	1	2	3	1	2	2	0	2	0	0	2	0	4	78	0	1	2
3989768	3	1	3	1	2	2	2	3	2	1	2	0	0	3	1	4	44	1	1	2
3991793	4	0	1	1	1	2	2	2	2	0	1	0	0	1	0	4	78	0	2	2
3992499	4	1	1	1	1	2	2	1	1	0	2	0	0	4	0	2	20	1	2	2
3994050	4	0	1	1	1	2	2	2	2	0	2	0	0	2	0	4	76	0	1	2
3994215	2	1	1	3	5	0	2	4	3	0	1	0	0	1	0	1	82	0	1	2
3994832	3	0	1	1	1	2	2	4	3	0	3	0	1	2	0	3	83	0	1	2
3996087	2	0	2	1	1	1	2	1	1	0	2	0	0	3	0	2	78	0	1	2
3996824	3	0	2	3	1	2	2	1	1	0	2	0	0	2	0	3	82	0	1	2
3997236	3	1	1	1	2	2	1	2	2	0	3	0	0	2	0	2	77	0	1	2
3998271	2	0	1	3	5	0	2	1	1	0	2	0	0	3	0	3	78	0	2	2
3998340	4	0	1	3	5	1	2	1	1	0	1	0	0	1	0	4	33	1	2	2
3998348	2	0	2	3	5	0	2	1	1	0	1	0	0	2	0	2	77	0	1	2
3998814	3	1	1	3	1	2	1	1	1	0	2	0	0	3	0	2	80	0	1	2
3999447	3	0	3	3	1	1	2	1	1	0	2	0	0	3	0	3	80	0	1	2
3999701	4	0	3	2	1	2	2	1	1	0	2	0	0	2	0	2	81	0	1	2
4000291	4	0	1	1	1	2	2	1	1	0	2	0	0	2	0	4	76	0	2	2
4000437	2	1	3	1	1	2	2	4	3	0	2	0	1	3	0	4	83	0	1	2
4001365	4	0	1	1	1	1	1	1	1	0	2	0	0	3	0	3	82	0	1	2
4001607	4	1	1	1	1	2	2	2	2	0	2	0	0	3	0	3	78	0	1	2
4001677	1	0	2	3	1	3	2	2	2	0	2	0	0	3	0	4	78	0	1	2
4002956	3	0	3	1	2	1	2	3	2	0	2	0	1	3	0	4	8	1	1	2
4003957	3	0	1	1	1	3	1	2	2	0	2	0	0	2	0	4	79	0	1	2
4004195	3	1	1	1	1	2	2	2	2	0	2	0	0	2	0	2	76	0	2	2
4005681	4	0	1	3	1	2	1	2	2	0	2	0	0	3	0	3	72	0	1	2
4008055	4	1	1	1	1	3	2	2	2	0	2	0	0	4	0	4	72	0	1	2
4008588	2	0	3	1	1	1	2	1	1	0	2	0	0	2	0	2	73	0	1	2
4009283	4	0	3	1	1	2	1	2	2	0	2	0	0	2	0	4	73	0	1	2
4009930	3	0	1	1	2	3	1	1	1	0	4	0	0	1	0	3	17	1	1	2
4010862	4	1	1	1	2	2	2	1	1	0	2	0	0	2	0	4	7	0	1	2
4011212	4	1	3	3	1	1	2	1	1	0	2	0	0	2	0	3	76	0	1	2
4012024	3	1	1	2	1	2	2	2	2	0	2	0	1	3	0	2	72	0	1	2
4014744	2	0	3	1	1	1	2	1	1	0	1	0	0	2	0	2	72	0	1	2
4016110	3	0	1	3	1	2	1	2	2	0	2	0	0	3	0	4	77	0	1	2
4016174	3	1	1	3	3	2	1	2	2	0	2	0	0	2	0	2	73	0	1	2
4017311	3	1	3	1	1	1	2	1	1	0	2	0	0	3	0	2	76	0	1	2
4017426	4	1	2	1	2	0	2	2	2	0	2	0	1	3	0	4	71	0	1	2
4018058	4	1	3	1	1	1	2	2	2	0	2	0	0	2	0	4	10	1	1	2
4019355	4	1	1	3	1	1	2	4	3	0	2	0	0	2	0	4	26	1	1	2
4019833	4	0	1	3	1	3	1	2	2	0	2	0	0	3	0	4	74	0	1	2
4019929	3	0	1	1	2	3	2	1	1	0	2	0	0	4	0	3	78	0	1	2
4020899	3	1	2	3	2	2	2	1	1	0	2	0	0	3	0	3	71	0	1	2
4021284	4	0	1	1	1	2	2	2	2	0	2	0	0	3	0	4	70	0	2	2
4021726	4	1	3	3	1	2	2	1	1	0	2	0	0	2	0	2	73	0	1	2
4023713	4	1	1	1	4	3	2	1	1	0	1	0	0	2	0	2	33	1	1	2
4025879	4	0	1	1	1	1	1	2	2	0	2	0	0	3	0	4	68	0	2	2
4026289	4	1	1	1	1	2	2	1	1	0	2	0	0	3	0	2	69	0	1	2
4026428	2	1	1	3	1	2	1	2	2	0	1	0	0	2	0	2	72	0	1	2
4026779	4	0	1	1	1	2	2	2	2	0	2	0	0	2	0	3	75	0	1	2
4027811	3	1	1	3	1	3	2	2	2	0	2	0	1	3	0	4	35	1	1	2
4028413	3	0	1	3	1	2	1	1	1	0	2	0	0	2	0	2	70	0	1	2
4028729	4	1	3	3	1	2	1	1	1	0	2	0	0	2	0	3	37	0	1	2
4029158	4	1	1	1	1	1	2	2	2	0	2	0	1	2	0	4	54	1	2	2
4029270	3	0	1	3	1	2	1	1	1	0	2	0	0	3	0	3	68	0	1	2
4029437	4	1	3	1	2	2	2	4	3	0	2	0	0	3	0	4	9	1	1	2
4031461	4	0	1	1	1	3	2	1	1	0	2	0	0	2	0	3	70	0	2	2
4031576	2	0	1	1	1	2	2	1	1	0	2	0	0	2	0	2	68	0	1	2
4032645	2	0	1	1	1	1	2	1	1	0	2	0	0	2	0	2	64	0	1	2
4033368	2	0	2	1	1	2	2	1	1	0	2	0	0	3	0	3	67	0	1	2
4033940	3	1	3	1	1	2	1	1	1	0	2	0	0	3	0	3	69	0	1	2
4034004	3	0	1	1	1	3	2	4	3	0	2	0	0	2	0	3	74	0	2	2
4034212	3	0	1	3	1	2	2	1	1	0	1	0	0	2	0	1	71	0	2	2
4034307	3	0	2	1	1	4	2	2	2	0	2	1	1	2	0	4	66	0	1	2
4034600	3	1	1	1	1	3	2	4	3	0	2	1	1	3	0	4	66	0	1	2
4034852	2	1	1	3	5	1	1	1	1	0	1	0	0	1	0	2	82	0	1	2
4035560	3	0	1	1	1	2	2	2	2	0	1	0	0	2	0	2	18	1	2	2
4035844	2	1	1	4	1	2	2	1	1	0	2	0	0	2	0	3	67	0	1	2
4037116	4	1	1	1	1	2	2	1	1	0	1	0	0	2	0	1	67	0	1	2
4037585	3	0	1	2	1	3	2	1	1	0	2	0	0	2	0	3	45	1	1	2
4037790	3	0	3	1	1	1	2	4	3	0	2	0	0	2	0	3	66	0	1	2
4040115	4	0	1	1	1	1	1	1	1	0	1	0	0	2	0	2	66	0	1	2
4040317	1	0	1	3	1	1	1	1	1	0	2	0	0	2	0	1	68	0	1	2
4041086	4	0	1	1	1	2	1	1	1	0	1	0	0	2	0	1	65	0	1	2
4041093	4	1	1	2	1	2	2	1	1	0	2	0	0	2	0	3	66	0	1	2
4042548	4	0	1	3	1	3	1	1	1	0	2	0	0	2	0	3	48	1	1	2
4044005	3	1	3	3	1	1	2	1	1	0	1	0	0	2	0	3	64	0	1	2
4044552	3	1	2	1	1	2	1	2	2	0	2	0	0	3	0	2	68	0	2	2
4045588	2	1	1	1	1	3	2	4	2	1	2	0	1	3	1	4	64	0	1	2
4045615	4	0	2	1	2	3	2	1	1	0	2	0	0	2	0	3	64	0	1	2
4045732	4	1	1	1	2	2	2	1	1	0	2	0	0	3	0	3	64	0	1	2
4045860	1	1	3	1	1	1	2	2	2	0	2	0	1	2	0	4	63	0	1	2
4046153	2	0	1	2	5	0	2	1	1	0	1	0	0	1	0	1	66	0	1	2
4046196	4	1	1	3	1	1	2	2	2	0	1	0	0	2	0	4	65	0	1	2
4046225	4	1	3	3	1	2	2	1	1	0	2	0	0	2	0	3	67	0	1	2
4047167	3	0	1	2	3	2	2	1	1	0	2	0	0	2	0	2	64	0	1	2
4047552	4	1	2	4	2	3	2	2	2	0	2	0	0	4	0	4	67	0	1	2
4049116	2	0	3	1	1	1	2	1	1	0	2	0	0	2	0	2	63	0	1	2
4049773	4	1	3	1	1	1	2	1	1	0	2	0	0	2	0	3	47	0	1	2
4050011	3	0	1	1	1	1	2	2	2	0	2	0	0	2	0	4	63	0	1	2
4050680	3	1	1	2	5	1	2	1	1	0	2	0	0	2	0	3	53	0	1	2
4051234	3	0	1	1	2	2	2	4	3	0	2	0	0	2	0	3	60	0	1	2
4052905	2	0	3	1	1	0	2	2	2	0	1	0	0	2	0	3	62	0	1	2
4053049	3	0	1	1	1	0	2	1	1	0	1	0	1	2	0	2	63	0	2	2
4053110	2	0	1	4	5	1	2	2	2	0	2	0	0	3	0	3	81	0	1	2
4053817	3	0	2	1	1	2	2	4	3	0	2	0	1	2	0	4	62	0	1	2
4054123	4	0	1	3	4	3	1	1	1	0	2	0	0	2	0	3	63	1	1	2
4054962	3	1	1	1	1	3	2	2	2	0	2	0	1	2	0	4	61	0	2	2
4055558	1	0	1	3	5	0	1	1	1	0	2	0	0	3	0	3	62	0	1	2
4055867	3	0	3	1	1	2	1	1	1	0	2	0	0	2	0	3	62	0	1	2
4056645	4	1	3	3	1	1	2	3	2	0	2	0	0	2	0	4	60	0	1	2
4057071	4	0	3	1	1	2	1	3	1	1	2	1	1	2	1	3	56	1	1	2
4057095	3	0	1	3	1	1	2	1	1	0	2	0	0	2	0	2	70	0	1	2
4057602	3	1	1	3	3	1	2	1	1	0	2	0	0	2	0	2	65	0	1	2
4057672	4	0	1	3	1	3	1	1	1	0	2	0	0	2	0	2	70	0	1	2
4058540	4	1	1	3	2	2	1	2	2	0	3	1	0	2	0	4	14	1	1	2
4059749	2	1	3	1	1	2	1	2	2	0	2	0	0	2	0	3	66	0	1	2
4059856	4	1	1	1	1	1	2	4	3	0	2	0	0	2	0	4	20	1	1	2
4059903	4	1	1	3	1	2	1	2	2	0	1	0	0	2	0	4	60	0	1	2
4060078	3	0	1	1	1	2	2	1	1	0	1	0	0	2	0	2	60	0	1	2
4060650	4	1	1	1	1	2	1	3	2	0	2	0	1	2	0	4	61	0	1	2
4060783	1	0	3	2	1	1	2	1	1	0	2	0	0	2	0	1	59	0	1	2
4062011	3	1	2	1	1	1	1	1	1	0	2	0	0	2	0	3	59	0	1	2
4062325	4	1	1	1	1	2	2	1	1	0	2	0	0	4	0	3	68	0	2	2
4063034	4	1	1	3	1	2	2	2	2	0	2	0	0	3	0	4	59	0	1	2
4064754	2	0	3	2	1	2	2	2	2	0	2	0	1	2	0	4	54	1	1	2
4065568	4	0	1	1	1	2	2	1	1	0	2	1	0	1	0	3	70	0	1	2
4065747	3	0	3	1	1	1	2	1	1	0	2	0	0	2	0	3	57	0	1	2
4066023	4	0	1	1	1	3	2	3	1	1	2	0	0	3	1	3	57	0	1	2
4067018	4	1	3	3	1	2	2	1	1	0	2	0	0	2	0	3	56	0	1	2
4067034	4	1	3	3	1	2	2	2	2	0	2	0	0	2	0	4	21	1	2	2
4067772	2	1	2	1	1	2	1	1	1	0	2	0	0	2	0	2	31	1	1	2
4068453	2	1	1	1	1	3	1	1	1	0	2	0	0	1	0	1	55	0	1	2
4069879	2	1	1	1	5	0	1	2	2	0	2	0	0	2	0	4	65	0	1	2
4069881	2	1	3	1	1	3	1	1	1	0	2	0	0	2	0	2	62	0	1	2
4069899	4	0	3	3	1	1	2	3	2	0	2	1	1	2	0	4	54	1	1	2
4070269	4	0	1	4	5	0	1	2	2	0	3	0	0	3	0	4	57	0	1	2
4072734	2	0	1	3	5	1	1	1	1	0	2	0	0	2	0	4	55	0	1	2
4073883	2	1	1	1	1	3	2	2	2	0	2	0	0	3	0	4	55	0	1	2
4074574	4	1	3	1	2	2	2	1	1	0	2	0	0	3	0	2	54	0	2	2
4074924	3	1	1	1	1	3	2	1	1	0	2	0	0	4	0	4	55	0	1	2
4075084	4	0	3	3	1	1	1	1	1	0	1	0	0	2	0	2	55	0	1	2
4075091	4	0	1	3	5	0	2	1	1	0	1	0	0	1	0	1	54	0	1	2
4075342	2	0	3	1	1	3	2	3	2	1	2	1	0	2	1	4	55	0	1	2
4075715	1	1	1	1	1	2	2	3	2	1	2	0	1	2	1	4	59	0	1	2
4076544	3	0	2	3	1	3	2	2	2	0	1	0	0	1	0	2	50	1	1	2
4076739	3	0	1	1	2	2	1	2	2	0	2	0	1	2	0	4	60	0	1	2
4077103	4	0	1	3	1	1	2	3	2	0	2	1	1	2	0	4	55	0	1	2
4078436	2	0	1	3	1	1	1	2	2	0	2	0	0	3	0	2	52	0	1	2
4079230	4	0	1	3	1	1	2	1	1	0	2	0	0	3	0	3	53	0	1	2
4080013	3	1	2	1	1	0	2	1	1	0	2	0	0	2	0	2	53	0	2	2
4080079	2	1	3	1	1	2	2	1	1	0	2	0	0	2	0	2	52	0	1	2
4080100	4	1	2	3	1	3	2	4	2	1	3	0	1	2	1	4	54	0	1	2
4082060	4	0	3	1	1	3	1	2	2	0	2	0	0	2	0	4	55	0	2	2
4082077	4	0	3	4	2	3	1	2	2	0	3	1	1	2	0	4	7	1	1	2
4082374	3	1	1	1	1	3	2	1	1	0	2	0	0	3	0	3	54	0	1	2
4082899	4	0	1	1	3	3	1	1	1	0	2	0	0	2	0	2	21	1	1	2
4083034	4	1	1	3	2	2	2	1	1	0	2	1	1	2	0	1	38	1	1	2
4085486	4	1	1	3	2	3	2	2	2	0	2	0	0	3	0	4	1	1	1	2
4085633	3	1	1	1	1	2	2	1	1	0	2	0	0	3	0	2	53	0	1	2
4086145	4	0	1	1	1	1	1	1	1	0	2	0	0	2	0	2	52	0	1	2
4086224	4	1	1	3	1	2	1	2	2	0	2	0	0	2	0	4	53	0	1	2
4086254	4	0	1	1	1	1	2	1	1	0	2	0	0	3	0	2	53	0	1	2
4088245	3	1	1	1	1	3	2	2	2	0	2	0	0	2	0	3	16	1	1	2
4088823	2	0	2	3	1	1	2	2	2	0	2	1	0	3	0	4	52	0	1	2
4088892	3	0	1	1	1	2	1	2	2	0	2	0	0	4	0	4	52	0	2	2
4089251	4	0	1	3	1	1	1	2	2	0	2	0	0	4	0	4	54	0	2	2
4089622	4	0	3	1	1	1	1	2	2	0	2	0	0	2	0	4	52	0	1	2
4090155	4	1	3	1	1	2	2	1	1	0	2	0	0	3	0	2	54	0	1	2
4092535	4	0	1	1	2	2	2	1	1	0	2	0	0	2	0	3	50	0	1	2
4092764	3	1	3	1	1	2	2	1	1	0	2	0	0	2	0	3	51	0	1	2
4093048	3	0	3	2	5	1	2	1	1	0	2	0	0	3	0	3	51	0	1	2
4093228	4	0	1	1	1	2	1	1	1	0	2	0	0	1	0	2	48	1	2	2
4093229	4	0	1	3	2	2	1	2	2	0	2	0	0	1	0	4	19	1	1	2
4093541	3	0	3	1	3	2	1	2	2	0	2	0	1	2	0	2	36	1	1	2
4095276	3	0	1	3	1	3	1	1	1	0	2	0	0	3	0	2	50	0	1	2
4095726	1	1	3	3	1	2	2	3	2	1	2	0	1	2	1	4	52	0	1	2
4095957	3	1	1	1	1	3	2	2	2	0	2	0	0	3	0	4	51	0	1	2
4096241	2	1	3	1	1	0	1	2	2	0	2	0	0	2	0	2	48	0	1	2
4096569	3	0	1	1	1	3	2	3	2	0	2	0	1	3	0	3	53	0	1	2
4096585	4	0	1	2	5	0	2	1	1	0	1	0	0	2	0	1	53	0	1	2
4096846	4	1	1	1	1	3	2	2	2	0	1	0	0	2	0	4	48	0	2	2
4097194	4	0	3	2	5	1	2	1	1	0	2	0	0	2	0	3	48	0	1	2
4097229	1	1	1	3	5	0	1	1	1	0	2	0	0	2	0	2	48	0	1	2
4097463	2	1	3	1	3	3	1	4	3	0	2	0	1	3	0	4	48	0	1	2
4097691	2	0	1	2	5	1	2	1	1	0	2	0	0	2	0	2	50	0	1	2
4102539	4	0	1	1	1	2	2	1	1	0	2	0	0	2	0	3	48	0	1	2
4103686	2	0	2	3	1	2	2	1	1	0	1	0	0	2	0	2	47	0	1	2
4104040	2	0	2	1	1	2	2	1	1	0	2	0	0	2	0	2	47	0	1	2
4104269	3	1	1	1	1	3	2	3	2	1	2	0	0	3	1	3	4	1	1	2
4104534	2	1	1	1	1	1	2	1	1	0	2	0	0	2	0	2	47	0	2	2
4104723	4	0	1	1	1	3	2	2	2	0	2	0	0	2	0	4	47	0	1	2
4105366	2	1	1	1	1	2	1	3	2	0	2	0	0	4	0	4	14	1	1	2
4106310	3	0	1	1	1	2	1	1	1	0	2	0	0	2	0	2	47	0	1	2
4106959	4	1	1	1	2	3	1	4	3	0	3	1	1	2	0	4	6	1	1	2
4107731	3	0	1	1	1	2	2	1	1	0	2	0	0	2	0	2	46	0	1	2
4107957	4	0	1	1	2	2	2	4	3	0	1	0	0	3	0	4	45	0	1	2
4108311	2	0	3	1	1	1	2	2	2	0	2	0	0	2	0	3	46	0	1	2
4108496	2	0	3	3	1	1	2	1	1	0	2	0	0	3	0	2	46	0	1	2
4108685	3	0	1	1	1	2	2	1	1	0	2	0	0	2	0	2	46	0	1	2
4109690	3	0	1	3	1	2	2	4	3	0	2	0	0	3	0	2	25	1	1	2
4109773	3	0	1	1	1	2	2	1	1	0	2	0	0	3	0	2	46	0	1	2
4110380	3	1	2	4	2	0	2	4	3	0	1	0	0	1	0	4	26	1	1	2
4112850	2	1	3	1	2	3	1	2	2	0	2	0	1	3	0	4	45	0	1	2
4112998	4	0	1	1	1	0	1	1	1	0	2	0	0	2	0	3	44	0	2	2
4113209	4	0	3	3	1	0	2	4	3	0	1	0	0	2	0	1	40	0	2	2
4113284	2	1	1	1	1	1	1	2	2	0	2	0	0	2	0	4	43	0	1	2
4113316	3	1	1	1	2	2	1	4	3	0	2	0	0	2	0	4	48	0	1	2
4114665	4	0	1	1	1	2	2	4	3	0	1	0	1	2	0	4	46	0	1	2
4115461	3	1	3	1	1	1	1	1	1	0	2	0	0	3	0	2	43	0	1	2
4115975	3	0	3	1	1	2	1	2	2	0	2	0	0	3	0	4	43	0	1	2
4115981	4	0	3	1	1	2	2	2	2	0	2	0	0	3	0	4	43	0	1	2
4116331	2	1	3	1	1	3	1	3	2	1	2	0	0	2	1	4	3	1	1	2
4117230	4	0	3	1	3	2	2	3	1	1	2	0	1	3	1	3	44	0	1	2
4117360	2	0	1	3	1	1	2	1	1	0	2	0	0	2	0	2	43	0	1	2
4117505	3	0	1	1	1	2	1	1	1	0	2	0	0	3	0	2	43	0	1	2
4119021	1	0	3	2	1	0	2	2	2	0	2	0	0	2	0	2	42	0	1	2
4119024	3	1	1	1	1	2	2	3	2	1	2	0	1	3	1	4	42	0	1	2
4119789	2	0	2	1	1	2	2	2	2	0	2	0	1	3	0	4	46	0	1	2
4120139	4	0	1	3	1	2	2	1	1	0	2	0	0	3	0	3	41	0	1	2
4120376	4	0	3	1	1	2	1	1	1	0	2	0	0	2	0	2	42	0	1	2
4120811	3	0	1	3	1	2	2	2	2	0	2	0	0	2	0	4	20	1	1	2
4120965	3	0	1	1	3	3	2	2	2	0	2	0	1	2	0	4	41	0	1	2
4121475	4	1	1	1	2	2	2	2	2	0	2	0	0	4	0	4	45	0	1	2
4121533	3	0	1	1	1	3	2	2	2	0	2	0	0	3	0	4	41	0	1	2
4122136	3	0	1	1	1	2	2	1	1	0	2	0	0	2	0	4	31	1	1	2
4122595	3	0	1	1	1	2	2	1	1	0	2	0	0	2	0	3	40	0	1	2
4123381	2	0	1	3	5	1	1	1	1	0	2	0	0	3	0	2	40	0	1	2
4124225	3	0	1	3	1	1	1	2	2	0	2	0	0	2	0	4	42	0	1	2
4124274	4	1	3	1	1	0	1	2	2	0	2	0	0	2	0	4	42	0	1	2
4124465	3	0	3	1	1	2	2	1	1	0	2	0	0	2	0	3	42	0	1	2
4125048	2	1	1	1	1	2	2	1	1	0	2	0	0	2	0	3	39	0	1	2
4126686	3	0	1	3	1	3	1	4	3	0	2	0	1	2	0	3	40	0	1	2
4130154	4	1	1	1	1	2	1	2	2	0	2	0	0	2	0	4	39	0	1	2
4130351	3	1	2	3	1	1	2	2	2	0	2	0	0	2	0	3	38	0	1	2
4131761	4	1	1	3	1	2	1	1	1	0	1	0	0	4	0	2	41	0	1	2
4132982	3	0	1	1	1	2	2	3	1	1	2	0	1	3	1	2	39	0	1	2
4134348	2	0	2	1	1	1	2	1	1	0	2	0	0	2	0	2	42	0	1	2
4134435	4	0	1	3	1	2	2	1	1	0	2	0	0	1	0	2	5	0	1	2
4135896	3	0	1	3	1	1	2	2	2	0	2	0	0	3	0	4	37	0	1	2
4136052	4	1	1	3	2	3	1	2	2	0	2	0	1	3	0	4	38	0	1	2
4136933	4	1	1	2	1	1	2	1	1	0	2	0	0	2	0	3	36	0	1	2
4137214	2	1	1	3	5	2	2	1	1	0	1	0	0	4	0	2	39	0	1	2
4137451	4	0	1	3	1	2	2	1	1	0	2	0	0	2	0	2	39	0	1	2
4533826	3	1	3	4	5	3	1	2	2	0	3	0	0	2	0	4	31	1	1	2
4536306	3	1	2	3	1	2	1	2	2	0	1	1	0	2	0	4	35	0	1	2
4540163	3	1	1	1	1	2	2	3	1	1	2	0	1	2	1	3	34	0	1	2
4540499	2	0	1	2	5	0	2	1	1	0	2	0	0	2	0	2	34	0	1	2
4541603	2	1	3	1	1	1	1	1	1	0	2	0	0	3	0	2	35	0	1	2
4541796	4	1	2	1	1	0	1	1	1	0	2	0	0	2	0	3	42	0	1	2
4542717	4	1	1	3	2	2	2	2	2	0	2	0	0	3	0	4	30	1	2	2
4543084	3	1	2	1	1	1	2	1	1	0	2	0	0	3	0	2	34	1	1	2
4545059	4	0	1	3	1	3	1	3	1	1	2	0	0	2	1	1	33	0	1	2
4546573	3	0	1	3	2	2	2	2	2	0	2	0	0	2	0	4	32	0	1	2
4546804	4	0	1	1	1	3	2	2	2	0	1	0	0	2	0	3	34	0	1	2
4547604	4	0	1	3	1	3	2	2	2	0	1	0	0	5	0	4	5	1	1	2
4548190	2	0	1	1	1	2	1	3	2	0	2	0	1	3	0	4	36	0	1	2
4549591	3	0	3	1	1	1	2	2	2	0	2	0	0	2	0	4	32	0	1	2
4549779	4	0	3	1	1	2	2	2	2	0	2	0	0	3	0	4	32	0	1	2
4549998	4	1	2	3	2	2	2	3	2	1	2	0	0	5	1	4	28	1	2	2
4550197	3	1	1	1	2	2	1	1	1	0	1	0	0	1	0	1	32	0	1	2
4553531	2	1	2	2	1	3	2	2	2	0	2	0	1	2	0	4	36	0	2	2
4554594	4	0	1	1	2	2	2	2	2	0	2	0	0	2	0	4	2	1	1	2
4554726	3	0	3	3	1	1	2	3	2	0	2	0	0	3	0	4	29	0	1	2
4554963	1	1	1	3	5	1	1	1	1	0	1	0	0	1	0	2	30	0	1	2
4555002	3	0	3	1	1	2	1	3	2	1	2	0	1	2	1	4	30	0	1	2
4555321	4	0	3	1	1	0	2	1	1	0	3	0	0	2	0	2	29	0	1	2
4556146	4	0	1	3	2	1	2	2	2	0	2	0	0	2	0	4	31	0	1	2
4556806	4	1	1	1	2	3	2	1	1	0	1	1	0	2	0	3	29	0	2	2
4556872	3	0	1	1	1	3	1	3	1	1	2	0	1	2	1	3	30	0	1	2
4557012	4	0	3	3	5	1	2	2	2	0	2	0	0	2	0	4	30	0	1	2
4557061	3	1	1	1	2	3	1	3	1	1	2	0	1	5	1	2	31	0	1	2
4557239	4	0	1	3	1	1	2	1	1	0	2	0	0	3	0	2	31	0	1	2
4557501	3	0	1	1	1	3	2	2	2	0	2	0	1	2	0	4	28	0	1	2
4559323	4	1	3	3	1	1	1	2	2	0	2	0	0	2	0	4	30	0	1	2
4559633	4	0	1	3	1	1	1	1	1	0	1	0	0	2	0	1	30	0	1	2
4559780	4	0	3	1	1	2	2	1	1	0	2	0	0	2	0	3	29	0	1	2
4559949	4	0	1	1	1	2	2	2	2	0	2	0	0	2	0	4	27	0	2	2
4560036	4	1	1	1	1	2	1	1	1	0	2	0	1	2	0	3	29	0	1	2
4560221	2	0	1	1	1	2	1	2	2	0	2	0	1	4	0	4	28	0	1	2
4561082	3	0	1	3	1	1	1	1	1	0	2	0	0	2	0	2	29	0	1	2
4561360	3	1	1	4	5	0	2	1	1	0	2	0	0	2	0	3	27	0	1	2
4561471	4	1	1	2	5	2	2	3	1	1	2	0	0	2	1	2	29	0	1	2
4561863	4	1	1	1	1	2	2	1	1	0	2	0	0	3	0	2	30	0	1	2
4565186	4	0	1	1	1	3	2	4	3	0	1	0	0	1	0	4	28	0	1	2
4565493	3	0	2	3	2	1	2	1	1	0	2	0	0	2	0	2	28	0	1	2
4566450	3	1	1	1	1	3	2	1	1	0	2	0	0	5	0	3	27	0	1	2
4567061	4	1	1	1	1	1	2	4	3	0	2	0	0	2	0	3	27	0	1	2
4568175	2	0	1	1	1	2	2	1	1	0	1	0	0	2	0	3	26	0	1	2
4568475	1	0	3	3	1	2	1	3	1	1	2	0	1	2	1	3	25	0	1	2
4569533	3	1	1	1	1	1	2	1	1	0	2	0	0	3	0	3	26	0	1	2
4569669	2	0	1	2	1	2	2	3	2	1	2	0	1	3	1	4	25	0	1	2
4569676	3	1	1	3	1	2	1	3	1	1	3	0	1	3	1	3	26	0	1	2
4569991	4	1	1	3	1	1	2	4	3	0	2	0	0	3	0	4	24	0	1	2
4572160	4	0	1	1	1	1	2	1	1	0	2	0	0	3	0	3	26	0	1	2
4572905	3	0	1	1	1	2	1	1	1	0	2	0	0	4	0	4	24	0	1	2
4573494	3	0	1	3	1	3	2	1	1	0	2	0	0	2	0	1	26	0	1	2
4573810	4	0	1	1	1	2	2	1	1	0	1	0	0	2	0	2	26	0	1	2
4574240	2	1	3	3	1	2	2	2	2	0	2	0	0	2	0	3	25	0	1	2
4574257	2	0	1	3	1	3	1	3	2	1	2	0	1	3	1	4	25	0	1	2
4574915	1	0	3	3	1	1	2	3	2	0	2	0	1	2	0	4	15	0	1	2
4575258	4	1	3	1	1	2	2	2	2	0	2	0	0	3	0	4	25	0	1	2
4575455	3	1	1	1	1	1	1	1	1	0	2	0	0	2	0	2	25	0	1	2
4576024	3	0	1	3	5	3	2	2	2	0	2	0	0	4	0	4	25	0	1	2
4576209	3	0	1	1	1	2	2	4	3	0	2	0	1	3	0	4	25	0	1	2
4577658	2	0	1	1	1	2	2	1	1	0	2	0	0	2	0	2	23	0	1	2
4578316	4	0	1	1	5	1	2	1	1	0	2	0	0	2	0	2	25	0	1	2
4578686	4	1	1	1	1	3	1	1	1	0	1	0	0	2	0	3	25	0	1	2
4578858	2	0	1	2	1	2	2	2	2	0	2	0	0	2	0	2	22	0	2	2
4579050	2	0	2	1	1	3	1	1	1	0	2	0	0	3	0	3	23	0	1	2
4579147	4	1	2	1	2	2	2	1	1	0	2	0	0	4	0	3	23	0	1	2
4580305	2	0	3	1	1	0	2	2	2	0	2	0	0	2	0	4	21	0	2	2
4581358	3	1	1	3	1	3	1	3	2	0	2	0	0	2	0	4	10	0	1	2
4581835	4	0	1	1	1	2	2	2	2	0	2	0	0	2	0	4	22	0	1	2
4582868	4	0	1	4	1	3	2	4	3	0	3	0	0	4	0	4	23	0	1	2
4583671	3	0	1	1	1	2	2	1	1	0	2	0	0	2	0	2	22	0	2	2
4584621	4	1	1	3	1	2	2	2	2	0	2	0	0	3	0	3	26	0	1	2
4584987	2	0	1	3	1	0	1	1	1	0	2	0	0	2	0	2	21	0	1	2
4585670	2	0	3	1	1	2	2	1	1	0	2	0	0	2	0	2	21	0	1	2
4585741	3	0	1	3	1	1	1	1	1	0	2	0	0	2	0	3	19	0	1	2
4585866	3	0	3	3	1	0	2	3	2	1	2	0	0	3	1	4	13	0	2	2
4586285	3	1	1	2	3	2	2	1	1	0	2	0	0	2	0	2	22	0	1	2
4587567	4	0	1	1	1	1	1	1	1	0	2	0	0	3	0	2	21	0	1	2
4587907	1	1	2	3	1	0	1	1	1	0	4	0	0	1	0	3	21	0	1	2
4588529	4	0	3	1	1	2	2	2	2	0	2	0	0	2	0	4	19	0	1	2
4589276	2	0	1	3	1	2	1	1	1	0	2	0	0	3	0	1	18	0	1	2
4590000	2	1	3	1	1	1	2	1	1	0	2	0	0	2	0	3	20	0	1	2
4591384	2	0	1	2	5	1	2	1	1	0	2	0	0	3	0	3	20	0	1	2
4591638	4	0	3	1	1	2	2	1	1	0	2	0	0	3	0	3	21	0	1	2
4592923	4	1	3	1	2	2	2	2	2	0	2	0	0	2	0	4	19	0	1	2
4593321	4	0	1	3	1	2	2	1	1	0	1	0	0	3	0	1	19	0	1	2
4594062	3	0	3	1	1	2	1	2	2	0	2	0	0	4	0	4	17	0	1	2
4594432	3	0	1	1	1	2	2	2	2	0	2	0	0	3	0	4	20	0	2	2
4594748	4	0	3	1	1	1	2	1	1	0	2	0	0	3	0	3	22	0	1	2
4594868	4	1	3	1	2	3	2	1	1	0	2	0	0	5	0	2	20	0	1	2
4594953	4	0	3	1	2	3	2	2	2	0	2	0	0	2	0	3	18	0	1	2
4595540	4	0	2	1	1	2	1	1	1	0	2	0	0	2	0	3	18	0	1	2
4595897	4	1	1	1	1	3	2	1	1	0	1	0	0	2	0	2	17	0	1	2
4596469	2	0	1	3	5	0	2	2	2	0	2	0	0	2	0	4	18	0	2	2
4596565	3	1	1	2	5	2	2	1	1	0	2	0	0	3	0	1	18	0	1	2
4596691	4	0	1	1	1	3	2	1	1	0	1	0	0	2	0	3	20	0	2	2
4597347	3	0	1	2	1	2	2	1	1	0	2	0	0	2	0	3	18	0	1	2
4597604	3	0	1	3	1	3	2	2	2	0	2	0	1	2	0	4	17	0	1	2
4598358	4	0	3	2	5	1	2	1	1	0	1	0	0	3	0	2	16	0	1	2
4598487	4	1	3	3	1	2	1	1	1	0	1	0	0	1	0	2	9	0	1	2
4599656	4	0	2	1	1	3	1	3	1	1	2	0	1	3	1	3	18	0	1	2
4600436	4	0	3	1	1	1	1	2	2	0	2	0	0	2	0	2	19	0	1	2
4600551	3	1	1	3	1	2	2	4	2	1	2	0	1	3	1	4	18	0	1	2
4600622	4	1	1	1	1	2	2	1	1	0	2	0	0	3	0	3	16	0	1	2
4601036	4	1	1	3	5	4	1	4	3	0	3	0	0	2	0	4	3	1	1	2
4601288	4	1	3	3	2	0	2	1	1	0	2	0	0	3	0	3	17	0	1	2
4601357	4	1	3	1	1	0	1	1	1	0	1	0	0	1	0	3	17	0	2	2
4602970	4	0	1	1	5	1	2	1	1	0	1	0	0	2	0	2	29	0	1	2
4604251	3	0	1	1	1	1	2	1	1	0	2	0	0	3	0	2	14	0	1	2
4604586	3	0	2	1	1	1	2	2	2	0	2	0	0	3	0	3	18	0	1	2
4605005	3	1	3	3	2	3	2	4	3	0	3	0	0	3	0	4	16	0	1	2
4606854	3	1	1	1	1	1	1	4	2	1	2	0	1	3	1	4	10	1	2	2
4607026	1	0	1	4	5	1	1	2	2	0	1	0	0	2	0	1	15	0	1	2
4609719	3	0	1	1	1	3	1	4	3	0	2	0	0	3	0	3	19	0	2	2
4609920	4	1	3	3	1	2	1	2	2	0	2	0	0	2	0	4	13	0	1	2
4610049	4	1	1	3	2	3	1	4	3	0	2	0	0	5	0	4	15	0	1	2
4610604	3	0	1	1	1	2	1	1	1	0	1	0	0	2	0	2	15	0	1	2
4611856	2	1	1	1	2	2	2	1	1	0	2	0	0	2	0	2	13	0	1	2
4612203	3	1	1	1	1	3	2	1	1	0	1	0	0	1	0	2	13	0	1	2
4612603	3	1	1	1	1	2	2	2	2	0	2	0	0	3	0	3	14	0	1	2
4614379	4	1	3	3	2	3	2	3	2	0	2	0	0	3	0	4	13	0	1	2
4614706	4	1	3	3	3	3	1	2	2	0	2	1	0	3	0	4	18	0	2	2
4615225	4	0	1	3	2	2	2	3	2	1	2	0	1	5	1	4	15	0	1	2
4615289	3	1	1	1	1	1	1	2	2	0	2	0	0	4	0	4	16	0	1	2
4615664	2	0	3	3	1	2	1	1	1	0	2	0	0	2	0	3	12	0	1	2
4616299	4	1	3	2	5	0	2	3	1	1	2	0	0	3	1	3	12	0	1	2
4616309	4	1	1	1	1	3	1	4	3	0	1	1	1	1	0	2	13	0	1	2
4616568	1	0	3	1	1	1	2	4	3	0	2	0	0	3	0	4	12	0	1	2
4616970	3	1	3	1	4	3	2	2	2	0	2	0	1	3	0	4	12	0	1	2
4617001	3	0	3	3	5	1	1	1	1	0	1	0	0	2	0	3	12	0	1	2
4617139	3	0	1	3	5	1	1	1	1	0	2	0	0	3	0	3	13	0	1	2
4618360	4	1	3	1	1	2	1	1	1	0	2	0	0	3	0	2	14	0	1	2
4618659	3	0	3	3	1	2	2	1	1	0	2	0	0	4	0	3	15	0	1	2
4619057	2	1	2	1	1	2	2	1	1	0	1	0	0	1	0	2	12	0	1	2
4619454	4	1	1	3	1	3	1	2	2	0	2	0	1	2	0	4	14	0	1	2
4620828	2	1	1	3	1	3	1	1	1	0	1	0	0	2	0	2	12	0	1	2
4620980	2	0	3	3	1	1	1	4	3	0	2	0	0	4	0	4	13	0	1	2
4621064	3	1	1	3	1	0	2	1	1	0	2	0	0	3	0	2	19	0	1	2
4632351	4	0	1	3	1	2	2	1	1	0	2	0	0	4	0	2	12	0	1	2
4637787	1	1	3	3	5	1	1	1	1	0	2	0	0	2	0	3	17	0	1	2
4645894	3	1	1	2	1	2	2	1	1	0	2	0	0	2	0	2	13	0	1	2
4646014	1	0	2	1	1	1	1	1	1	0	2	0	0	2	0	2	20	0	1	2
6764991	3	0	1	3	1	0	1	1	1	0	1	0	0	2	0	2	50	0	1	2
6802324	3	0	1	3	1	3	1	3	2	0	2	0	1	4	0	4	42	0	2	2
6835318	3	1	1	3	1	2	1	1	1	0	2	0	0	2	0	4	64	0	2	2
7847642	3	0	1	3	1	1	1	1	1	0	1	0	0	2	0	1	32	0	2	2
7878843	4	0	1	2	1	3	2	2	2	0	1	0	0	2	0	2	8	1	2	2
7887332	4	1	1	1	1	3	1	1	1	0	2	0	0	2	0	3	55	0	2	2
7904358	2	0	1	1	1	1	2	1	1	0	2	0	0	2	0	2	73	0	2	2
7955306	3	0	1	1	1	1	2	1	1	0	1	0	0	1	0	1	83	0	2	2
8467572	4	0	1	1	1	3	2	4	2	1	2	0	1	2	1	4	67	0	2	2
8477761	2	0	1	1	3	2	2	2	2	0	2	0	0	2	0	2	50	0	1	2
8919157	4	1	1	1	1	3	2	2	2	0	2	0	0	3	0	4	45	0	2	2
8949203	4	0	1	2	1	1	2	1	1	0	2	0	0	1	0	2	75	0	2	2
8953062	3	0	1	2	5	0	2	4	3	0	2	0	0	2	0	2	83	0	2	2
8958916	4	0	1	2	1	1	2	1	1	0	2	0	0	2	0	2	77	0	1	2
8958942	1	0	2	1	1	1	1	1	1	0	2	0	0	3	0	2	80	0	1	2
8959315	4	1	1	1	1	2	2	1	1	0	2	0	0	2	0	3	78	0	1	2
8959387	4	0	1	3	1	2	2	2	2	0	1	0	0	2	0	4	31	1	1	2
8960977	4	0	1	1	1	3	2	1	1	0	2	0	0	2	0	3	59	1	1	2
8961062	3	1	1	1	1	3	2	3	1	1	2	1	1	2	1	3	24	1	1	2
8961598	4	0	1	3	1	1	2	2	2	0	2	0	0	3	0	2	76	0	1	2
8961668	2	0	1	1	1	1	2	4	3	0	2	0	0	2	0	2	77	0	1	2
8962069	2	1	1	1	1	2	1	1	1	0	2	1	0	2	0	2	5	1	1	2
8962251	2	1	1	1	2	2	1	3	1	1	2	0	1	4	1	3	76	0	1	2
8963147	1	1	1	3	5	0	2	1	1	0	2	0	0	2	0	2	80	0	1	2
8964116	3	0	1	1	1	2	2	1	1	0	1	0	0	2	0	2	81	0	1	2
8964141	2	1	1	1	1	2	2	1	1	0	2	0	0	2	0	2	76	0	1	2
8964562	2	1	2	1	1	3	2	2	2	0	2	0	0	3	0	4	80	0	1	2
8964570	2	0	1	3	5	0	2	4	3	0	2	0	0	2	0	2	80	0	1	2
8964628	3	1	1	1	1	2	2	4	3	0	2	0	0	2	0	2	79	0	1	2
8964665	3	1	1	3	1	2	2	1	1	0	1	0	1	3	0	3	73	0	1	2
8965040	4	0	1	1	2	0	2	1	1	0	2	0	1	3	0	3	4	0	1	2
8966494	3	1	1	1	1	1	1	1	1	0	2	0	0	4	0	2	45	1	2	2
8967310	3	1	1	1	2	2	1	1	1	0	1	0	0	2	0	3	2	1	1	2
8967333	4	0	1	1	2	2	1	2	2	0	1	0	0	2	0	2	74	0	1	2
8967373	4	1	1	1	2	2	1	3	2	0	2	0	0	2	0	4	4	1	1	2
8967845	4	0	1	1	1	2	2	2	2	0	2	0	0	2	0	4	62	1	2	2
8968370	2	1	1	2	2	3	2	3	1	1	2	0	0	3	1	3	81	0	1	2
8969230	3	0	1	1	1	3	2	2	2	0	2	0	0	3	0	4	17	1	1	2
8969830	4	1	1	1	1	2	2	1	1	0	2	0	0	4	0	2	82	0	1	2
8970161	4	0	1	3	1	2	1	1	1	0	1	0	0	2	0	2	82	0	1	2
8970903	3	1	1	3	1	3	1	3	1	1	2	0	0	3	1	3	75	0	1	2
8972162	2	0	1	1	1	2	1	1	1	0	2	0	0	2	0	2	73	0	1	2
8972373	4	0	1	1	1	1	2	1	1	0	3	0	0	3	0	2	75	0	1	2
8972538	4	0	3	1	1	1	2	2	2	0	2	0	0	3	0	3	69	0	2	2
8973319	3	0	1	1	1	2	2	2	2	0	1	0	1	2	0	3	74	0	1	2
8973330	2	1	1	1	1	1	1	1	1	0	1	0	0	2	0	2	83	0	1	2
8973334	3	1	1	1	3	3	2	1	1	0	2	0	0	2	0	2	80	0	1	2
8973736	4	0	2	1	4	3	2	3	2	0	2	0	0	3	0	4	10	1	1	2
8973872	3	0	1	1	1	3	2	2	2	0	1	0	1	2	0	2	57	0	2	2
8975438	4	1	1	1	1	3	1	1	1	0	2	0	0	2	0	3	79	0	1	2
8975686	3	1	1	3	2	2	2	2	2	0	2	0	0	3	0	4	32	1	1	2
8977312	3	0	1	1	4	3	2	3	2	1	2	1	1	2	0	4	17	1	1	2
8977834	2	1	1	1	2	2	2	2	2	0	1	0	0	2	0	4	1	1	1	2
8977845	3	1	1	1	1	1	2	2	2	0	2	0	0	2	0	4	73	0	2	2
8978187	3	1	1	3	4	3	1	3	2	1	2	0	1	3	1	2	69	0	2	2
8978403	4	0	1	2	1	2	2	1	1	0	2	0	0	3	0	2	81	0	1	2
8979106	2	0	2	1	4	3	2	2	2	0	2	0	0	3	0	2	81	0	1	2
8979287	3	1	2	1	4	3	2	1	1	0	2	0	0	2	0	2	81	0	2	2
8980510	4	0	1	1	2	3	1	4	3	0	2	0	0	2	0	3	77	0	1	2
8980772	1	0	1	1	1	3	1	2	2	0	2	0	0	1	0	3	78	0	1	2
8981131	2	1	1	3	1	3	1	3	2	1	2	1	1	3	1	4	82	1	2	2
8981257	4	0	1	3	1	2	2	2	2	0	1	0	0	1	0	1	9	0	1	2
8981448	3	0	1	1	1	1	2	2	2	0	2	0	1	2	0	4	72	0	2	2
8981698	4	1	1	1	1	2	2	2	2	0	2	0	0	2	0	4	14	1	2	2
8982633	4	1	1	1	2	3	1	2	2	0	2	0	0	3	0	4	78	0	1	2
8983839	3	0	1	3	1	2	2	4	3	0	2	0	0	2	0	2	75	1	2	2
8984078	4	0	1	1	1	1	1	4	3	0	2	0	1	3	0	4	43	1	1	2
8984274	3	0	1	2	1	2	2	3	2	1	2	0	0	2	1	3	73	0	1	2
8984552	3	1	1	1	2	2	2	1	1	0	3	0	0	2	0	3	48	1	1	2
8984686	1	0	1	2	1	3	2	3	2	0	2	0	1	3	0	4	73	0	1	2
8984842	3	1	3	2	5	1	2	1	1	0	2	0	0	2	0	2	72	0	1	2
8984885	4	0	1	1	2	2	2	4	3	0	3	0	0	2	0	4	36	1	1	2
8986130	4	1	1	1	1	2	2	1	1	0	2	0	0	3	0	2	78	0	1	2
8986138	1	1	1	1	1	2	2	2	2	0	2	0	0	2	0	3	78	0	1	2
8986385	3	0	1	3	1	3	1	4	3	0	2	0	1	3	0	3	72	0	1	2
8987649	3	1	1	2	5	1	2	1	1	0	2	0	0	2	0	2	5	0	1	2
8988454	2	0	1	2	1	2	2	1	1	0	2	0	0	3	0	2	78	0	1	2
8988556	3	0	1	3	1	2	2	1	1	0	2	0	0	3	0	4	73	0	1	2
8988702	4	1	1	3	1	2	1	2	2	0	2	0	0	3	0	4	19	1	1	2
8988746	3	0	1	1	1	0	2	1	1	0	1	0	0	2	0	1	78	0	1	2
8989509	4	0	1	1	1	3	2	2	2	0	2	0	0	4	0	4	38	1	2	2
8990694	3	0	1	1	1	0	2	1	1	0	2	0	0	2	0	2	81	0	1	2
8990985	4	0	1	1	1	3	2	3	1	1	3	0	1	4	1	2	21	1	1	2
8991593	3	1	3	1	1	2	1	4	3	0	2	0	0	3	0	3	83	0	1	2
8991854	2	1	1	3	1	0	1	3	2	0	2	0	1	2	0	4	80	0	1	2
8993306	3	0	1	1	2	3	1	2	2	0	2	0	0	3	0	4	82	0	1	2
8993442	3	0	1	1	1	2	2	2	2	0	2	0	0	2	0	3	81	0	1	2
8994207	4	0	1	3	1	2	1	1	1	0	1	0	0	1	0	2	43	1	2	2
8994212	4	1	1	1	2	3	1	3	2	0	2	0	0	2	0	4	48	1	2	2
8994272	3	1	1	1	2	3	1	3	1	1	3	0	1	3	1	2	83	0	2	2
8994683	4	1	1	1	1	1	2	1	1	0	2	0	0	3	0	2	1	1	1	2
8994794	2	0	1	1	3	2	1	2	2	0	2	0	0	2	0	4	73	0	2	2
8995280	4	0	1	3	1	3	1	3	1	1	2	0	0	2	1	3	74	0	2	2
8995511	3	1	1	1	1	3	1	4	3	0	3	1	1	2	0	4	80	0	1	2
8996355	4	1	1	3	2	2	2	1	1	0	2	0	0	1	0	2	67	0	1	2
8997004	4	0	1	3	1	2	2	3	1	1	2	0	1	3	1	2	45	1	1	2
8997810	3	0	1	1	1	2	2	1	1	0	2	0	0	2	0	2	68	0	1	2
8997953	3	1	1	1	1	2	2	2	2	0	2	0	1	2	0	3	63	0	1	2
8998171	3	0	1	1	1	2	1	1	1	0	2	0	0	2	0	2	2	1	1	2
8998176	3	1	1	3	1	2	1	1	1	0	2	0	0	2	0	2	66	0	1	2
8998234	3	1	1	1	1	0	1	1	1	0	2	0	0	2	0	3	71	0	1	2
8998257	4	0	1	3	2	2	2	3	2	0	2	0	0	5	0	4	27	1	2	2
8998695	4	1	1	2	2	4	2	4	3	0	3	0	1	4	0	4	7	1	1	2
8998991	1	0	1	1	1	3	1	4	2	1	2	0	1	3	1	4	71	0	1	2
8999011	3	0	1	1	2	3	1	4	3	0	3	1	1	3	0	4	69	0	1	2
8999114	4	0	1	3	1	1	2	4	3	0	2	0	0	2	0	4	71	0	2	2
8999771	4	1	1	1	1	3	2	3	2	1	3	0	1	3	1	4	27	1	1	2
9000230	4	1	1	1	1	1	2	1	1	0	2	0	0	2	0	2	67	0	1	2
9002631	4	1	1	2	1	3	2	2	2	0	2	0	0	2	0	4	71	0	1	2
9002847	4	0	1	3	1	2	1	1	1	0	1	0	0	2	0	3	63	1	1	2
9003112	3	0	1	3	1	1	1	1	1	0	1	0	0	2	0	3	70	0	1	2
9003419	1	1	2	1	5	0	1	1	1	0	1	0	0	3	0	2	68	0	1	2
9005169	4	1	1	3	2	3	2	4	2	1	2	0	1	4	1	4	66	0	1	2
9005235	4	0	1	3	3	2	1	3	2	1	2	0	0	3	1	2	64	0	1	2
9006053	2	1	3	2	1	2	2	1	1	0	2	0	0	3	0	2	69	0	1	2
9006495	4	0	1	3	2	2	1	1	1	0	2	0	0	3	0	3	69	0	1	2
9006679	3	0	1	1	1	3	2	3	2	0	2	0	0	2	0	4	64	0	1	2
9006895	2	1	1	1	1	3	1	2	2	0	3	0	1	3	0	4	22	1	2	2
9007004	4	1	1	1	1	3	1	4	3	0	1	1	0	2	0	4	67	0	1	2
9007316	3	0	1	1	2	3	2	2	2	0	2	0	0	2	0	2	69	0	1	2
9007505	3	0	1	3	2	2	2	1	1	0	2	0	0	2	0	2	64	0	1	2
9007759	4	1	1	1	1	1	2	1	1	0	2	0	0	2	0	1	65	0	1	2
9007775	4	0	1	1	1	1	1	1	1	0	2	0	0	2	0	2	65	0	1	2
9007925	1	1	1	3	5	0	1	2	2	0	2	0	0	3	0	4	62	0	1	2
9008858	3	1	1	2	1	2	2	1	1	0	1	0	0	2	0	3	71	0	1	2
9008949	4	0	1	1	2	3	1	2	2	0	2	0	0	3	0	4	32	1	2	2
9008996	3	1	1	3	2	2	2	1	1	0	2	0	0	4	0	3	69	0	1	2
9009584	3	0	1	1	1	3	2	3	1	1	2	1	1	2	1	4	11	1	1	2
9009899	2	1	1	1	1	2	1	1	1	0	1	0	0	3	0	3	71	0	2	2
9010118	2	1	2	3	1	2	2	3	2	0	1	0	0	3	0	4	41	1	1	2
9011799	4	0	1	1	2	1	2	1	1	0	1	0	0	2	0	2	35	1	1	2
9011916	4	0	1	3	1	2	2	1	1	0	2	0	0	2	0	2	16	1	1	2
9012328	3	0	1	2	1	2	2	3	2	1	2	0	0	2	1	3	68	0	1	2
9012868	3	0	2	1	1	2	1	1	1	0	2	0	0	3	0	3	70	0	2	2
9013559	2	0	2	3	1	1	2	2	2	0	2	0	0	3	0	4	66	0	1	2
9013670	4	0	1	1	3	2	1	1	1	0	1	0	0	1	0	2	71	0	1	2
9014018	4	0	1	3	4	4	1	1	1	0	2	0	0	3	0	2	62	0	1	2
9014456	3	1	1	1	2	2	2	1	1	0	2	0	0	3	0	3	70	0	1	2
9014623	3	0	1	3	1	1	2	1	1	0	3	0	0	2	0	2	67	0	2	2
9014826	3	1	1	4	2	3	2	2	2	0	2	0	0	3	0	4	60	1	2	2
9015840	2	1	1	3	1	2	1	1	1	0	2	0	0	3	0	2	69	0	2	2
9016096	4	0	1	1	1	2	1	2	2	0	2	0	0	2	0	4	46	0	2	2
9016255	4	0	1	3	2	2	2	2	2	0	2	0	0	4	0	4	71	0	1	2
9016538	4	0	1	1	1	2	2	4	3	0	2	0	0	2	0	2	71	0	1	2
9017149	2	1	2	1	1	3	2	2	2	0	2	0	0	4	0	4	71	0	1	2
9018889	3	0	1	3	1	2	2	4	3	0	2	0	1	3	0	4	19	1	1	2
9019420	2	1	1	3	1	2	2	4	3	0	2	0	0	2	0	4	64	0	1	2
9019629	3	1	1	3	1	3	2	1	1	0	2	0	0	3	0	3	3	1	1	2
9020076	2	0	1	3	1	2	1	4	2	1	2	0	0	3	1	4	19	1	1	2
9020330	1	1	1	3	5	0	2	2	2	0	2	0	0	2	0	4	65	0	1	2
9020976	4	0	1	3	1	2	2	1	1	0	1	0	0	2	0	2	61	0	1	2
9021166	2	1	1	3	2	3	2	3	1	1	2	0	1	2	1	3	69	0	1	2
9021891	3	0	1	1	5	3	2	3	2	0	2	0	1	2	0	4	61	0	1	2
9022264	3	0	1	3	1	1	2	2	2	0	1	0	0	5	0	4	63	0	2	2
9022410	3	0	1	3	1	1	2	2	2	0	2	0	1	2	0	3	59	0	2	2
9022678	3	0	1	2	1	0	2	1	1	0	1	0	0	1	0	2	64	0	1	2
9023815	2	0	1	1	1	2	2	1	1	0	1	0	0	3	0	2	66	0	1	2
9023963	4	1	1	1	2	2	1	1	1	0	2	0	1	2	0	3	15	1	2	2
9024118	3	1	1	1	2	3	2	2	2	0	2	0	1	4	0	4	61	0	2	2
9025582	4	0	1	1	1	1	2	1	1	0	2	0	0	4	0	4	61	0	1	2
9025806	1	1	1	1	1	3	2	1	1	0	1	0	0	2	0	1	63	0	1	2
9026073	4	0	1	3	1	3	2	2	2	0	2	0	1	2	0	2	61	0	1	2
9026075	1	0	1	4	2	3	2	2	2	0	3	0	0	3	0	4	14	1	1	2
9026242	2	1	1	3	1	2	1	1	1	0	2	0	0	2	0	2	60	0	1	2
9026306	2	0	1	2	1	3	2	3	2	1	2	0	1	3	1	4	82	0	2	2
9026582	4	1	1	1	2	2	1	2	2	0	3	0	0	3	0	4	7	1	1	2
9026783	3	1	1	1	1	2	2	1	1	0	2	0	0	4	0	3	46	1	1	2
9027245	3	1	1	1	1	3	2	4	3	0	2	0	0	3	0	3	68	0	1	2
9028351	2	0	1	2	1	0	2	2	2	0	2	0	0	2	0	4	73	0	1	2
9029132	1	0	1	3	1	2	2	2	2	0	2	0	0	3	0	3	63	0	1	2
9029638	2	1	1	1	1	1	2	1	1	0	2	0	0	3	0	3	69	0	2	2
9029895	1	1	3	1	1	2	1	1	1	0	2	0	0	2	0	3	67	0	1	2
9032013	4	1	1	1	2	3	2	4	3	0	3	0	0	3	0	4	6	1	1	2
9032483	3	0	1	1	1	1	1	1	1	0	2	0	0	2	0	2	67	0	1	2
9032899	4	1	1	3	2	3	1	1	1	0	2	0	0	2	0	2	67	0	1	2
9033237	2	1	1	3	2	3	1	1	1	0	1	0	0	1	0	2	69	0	2	2
9033828	1	0	1	1	1	2	1	1	1	0	2	0	0	2	0	1	69	0	1	2
9035312	4	0	1	3	2	2	1	1	1	0	2	0	0	3	0	4	28	1	2	2
9035642	4	1	1	3	2	2	2	3	2	0	2	0	0	3	0	4	11	1	1	2
9035729	4	1	1	3	2	3	2	1	1	0	2	0	0	3	0	3	55	0	1	2
9035785	4	0	1	3	1	3	2	1	1	0	1	0	0	2	0	3	57	0	2	2
9036327	4	0	1	1	1	1	2	1	1	0	2	0	0	2	0	2	56	0	1	2
9036543	4	0	1	3	2	2	2	1	1	0	2	0	0	5	0	4	54	0	1	2
9038742	3	1	1	3	1	2	1	1	1	0	2	0	0	3	0	3	58	0	1	2
9038849	3	0	1	2	1	1	2	1	1	0	2	0	0	3	0	2	58	0	1	2
9039861	3	0	1	3	1	1	2	1	1	0	1	0	0	2	0	2	52	0	1	2
9041413	4	1	1	1	1	2	1	1	1	0	1	0	0	2	0	2	48	0	1	2
9041461	2	0	1	1	1	2	2	4	3	0	2	0	0	4	0	4	58	0	1	2
9042384	4	0	1	3	1	1	2	1	1	0	1	0	0	1	0	2	55	0	1	2
9042921	4	0	1	3	5	1	2	2	2	0	2	0	0	2	0	4	52	0	1	2
9043994	1	0	1	1	1	2	2	1	1	0	2	0	0	2	0	3	50	0	2	2
9045095	3	1	1	1	1	1	1	1	1	0	1	0	0	2	0	2	50	0	2	2
9045277	3	1	1	3	4	3	2	3	2	1	3	0	0	2	1	4	1	1	1	2
9045372	3	1	1	1	1	2	2	1	1	0	2	0	0	2	0	2	70	0	1	2
9045478	4	0	1	1	2	2	1	3	2	0	2	0	0	2	0	4	28	1	2	2
9045599	3	0	2	3	5	2	2	1	1	0	3	0	0	2	0	3	58	0	1	2
9045624	2	0	1	1	1	3	2	1	1	0	1	0	1	2	0	2	58	0	1	2
9045632	2	1	1	1	5	0	2	2	2	0	2	0	0	2	0	4	52	0	1	2
9045685	2	0	1	1	2	3	2	1	1	0	2	1	1	3	0	1	7	1	1	2
9046468	3	0	1	3	1	1	1	1	1	0	2	0	0	2	0	2	53	0	1	2
9046520	4	1	1	1	2	2	2	2	2	0	2	0	0	2	0	4	30	1	1	2
9046620	4	1	1	2	5	0	2	1	1	0	2	0	0	2	0	2	54	0	1	2
9047148	2	1	1	1	1	2	1	1	1	0	2	0	0	2	0	2	51	0	1	2
9047284	4	1	1	1	1	2	1	1	1	0	1	0	0	2	0	3	30	1	1	2
9047347	4	0	1	3	1	2	1	4	3	0	2	0	1	1	0	4	36	1	1	2
9047385	2	0	1	4	5	2	2	1	1	0	3	0	0	3	0	3	57	0	2	2
9047705	4	0	1	3	1	1	1	1	1	0	1	0	0	1	0	2	58	0	1	2
9048726	3	0	1	3	2	2	1	1	1	0	1	0	0	3	0	2	57	0	1	2
9050010	4	0	1	3	1	2	2	1	1	0	2	0	0	2	0	2	32	0	1	2
9050278	4	0	1	3	1	0	2	1	1	0	1	0	0	2	0	2	55	0	2	2
9050624	2	0	1	1	1	2	2	1	1	0	2	0	0	2	0	2	53	0	1	2
9050854	2	0	1	1	2	2	2	3	2	0	2	0	1	2	0	4	53	0	1	2
9050913	3	0	1	2	1	2	2	1	1	0	2	0	0	2	0	3	52	0	1	2
9051270	4	0	1	3	1	0	1	2	2	0	2	0	0	3	0	4	54	0	1	2
9051584	1	0	1	3	5	0	2	1	1	0	1	0	0	2	0	2	48	0	1	2
9051753	3	0	1	2	5	0	2	1	1	0	2	0	0	2	0	2	49	0	1	2
9051895	2	0	2	3	1	1	1	1	1	0	2	0	0	2	0	3	52	0	1	2
9052359	4	0	1	1	1	1	2	1	1	0	2	0	0	2	0	2	54	0	1	2
9052434	4	0	1	3	1	3	1	2	2	0	2	0	0	2	0	4	58	0	1	2
9052482	3	1	1	3	1	2	2	3	2	1	2	0	1	3	1	3	51	1	1	2
9052538	3	1	1	4	5	1	2	3	1	1	2	0	0	2	1	2	49	0	1	2
9052947	3	1	1	1	1	3	2	1	1	0	2	0	0	3	0	4	57	0	1	2
9053055	2	0	1	3	1	1	1	2	2	0	2	0	0	2	0	4	56	0	1	2
9053635	3	1	3	3	5	1	1	1	1	0	2	0	0	2	0	3	49	0	1	2
9053654	4	0	1	3	1	2	1	1	1	0	2	0	0	2	0	3	49	0	1	2
9053995	2	1	1	1	1	2	1	1	1	0	2	0	0	2	0	2	59	0	1	2
9055013	4	0	2	1	1	0	1	1	1	0	4	0	0	1	0	2	54	0	1	2
9055355	4	1	1	3	1	1	1	4	3	0	2	0	0	4	0	2	53	0	1	2
9055384	4	1	1	1	1	1	1	2	2	0	2	0	0	1	0	4	54	0	1	2
9055738	4	0	1	3	1	2	2	4	3	0	2	0	0	3	0	4	51	0	1	2
9056271	2	0	1	1	1	2	2	1	1	0	2	0	0	2	0	3	51	0	1	2
9059285	2	0	1	3	1	1	1	1	1	0	2	0	0	3	0	2	57	0	1	2
9059503	3	0	1	1	1	2	1	1	1	0	2	0	0	2	0	3	58	0	1	2
9060461	4	0	1	3	1	2	1	4	3	0	1	0	0	3	0	3	48	0	2	2
9060804	3	0	1	1	2	2	2	2	2	0	2	0	0	2	0	4	55	0	2	2
9061274	3	1	1	1	1	0	1	2	2	0	2	0	0	3	0	2	52	0	1	2
9061666	3	1	1	3	2	2	2	4	3	0	3	0	1	3	0	4	58	0	1	2
9061677	3	1	1	3	1	1	2	3	2	0	3	0	0	5	0	4	53	0	1	2
9061833	3	0	1	1	1	1	2	1	1	0	2	0	0	3	0	2	52	0	1	2
9062157	3	1	1	1	1	2	2	1	1	0	2	0	0	4	0	2	58	0	2	2
9062423	3	1	1	3	1	1	1	4	3	0	2	0	0	3	0	4	48	0	1	2
9062920	4	1	1	3	1	3	2	2	2	0	2	0	0	2	0	4	13	1	2	2
9063132	2	1	1	1	1	2	2	1	1	0	2	0	0	2	0	2	50	0	1	2
9063509	2	0	1	1	1	1	2	2	2	0	2	0	0	2	0	2	49	0	1	2
9063898	2	1	1	1	1	3	1	1	1	0	2	0	0	2	0	1	29	1	1	2
9064713	3	1	1	3	1	1	1	4	3	0	2	1	1	3	0	4	9	1	1	2
9065301	4	1	1	3	2	3	1	4	3	0	3	0	0	2	0	4	2	1	1	2
9065465	4	1	1	1	2	3	1	2	2	0	2	0	0	2	0	4	49	0	1	2
9067566	4	1	1	3	1	3	2	3	2	1	2	0	0	3	1	4	19	1	1	2
9067872	4	0	1	1	1	1	2	1	1	0	2	0	0	3	0	3	36	0	2	2
9068096	2	1	2	1	2	1	2	1	1	0	2	0	0	2	0	2	53	0	1	2
9069339	3	0	1	1	2	3	2	1	1	0	2	0	0	2	0	4	49	0	1	2
9069473	4	0	1	1	3	3	2	4	3	0	3	1	1	2	0	4	48	0	1	2
9070565	4	0	1	1	4	0	1	1	1	0	2	0	0	2	0	3	48	0	1	2
9070686	3	1	1	1	1	2	1	1	1	0	1	0	0	1	0	2	48	0	1	2
9070749	4	1	1	3	2	3	2	1	1	0	2	0	0	2	0	3	50	0	1	2
9071190	1	1	1	3	5	0	1	3	1	1	2	0	0	2	1	2	19	0	1	2
9071415	2	1	1	3	2	3	1	4	2	1	3	1	1	4	1	4	9	1	1	2
9071723	4	0	1	3	1	2	1	2	2	0	2	0	0	3	0	4	51	0	1	2
9071830	3	0	1	1	1	2	2	1	1	0	2	0	0	2	0	3	54	0	1	2
9071838	3	0	1	3	1	2	1	2	2	0	2	0	1	2	0	4	51	0	1	2
9071931	2	0	1	1	1	1	1	1	1	0	2	0	0	2	0	2	49	0	2	2
9073304	3	0	1	1	1	0	1	2	2	0	2	1	1	5	0	4	16	1	1	2
9073416	2	1	1	3	5	4	1	2	2	0	2	0	0	3	0	4	47	0	1	2
9456002	2	0	3	1	1	3	2	1	1	0	2	0	0	2	0	2	45	0	1	2
9456269	4	0	3	1	1	4	1	2	2	0	2	0	0	2	0	4	12	1	1	2
9456347	2	0	1	1	1	3	2	3	1	1	2	0	0	2	1	2	44	0	1	2
9456915	3	0	1	3	1	3	1	1	1	0	1	0	0	2	0	2	43	0	1	2
9456933	4	0	1	4	1	2	2	4	3	0	2	0	1	4	0	4	4	0	1	2
9457107	3	1	1	1	1	2	1	1	1	0	2	0	0	2	0	3	42	0	1	2
9457562	2	0	2	1	1	1	2	1	1	0	2	0	0	2	0	3	44	0	1	2
9457687	2	0	1	1	1	3	1	1	1	0	2	0	0	3	0	2	44	0	1	2
9457823	4	1	3	3	1	1	2	1	1	0	2	0	0	2	0	3	47	0	1	2
9458996	3	1	1	1	2	2	1	1	1	0	1	0	0	2	0	1	43	0	2	2
9459931	2	0	1	3	4	3	1	1	1	0	2	0	0	2	0	2	47	0	1	2
9460025	4	0	1	1	1	0	2	1	1	0	2	0	0	2	0	1	41	0	1	2
9460130	3	0	1	1	1	1	2	1	1	0	2	1	0	2	0	2	46	0	1	2
9460311	3	0	3	2	1	0	2	1	1	0	2	0	0	3	0	3	45	0	1	2
9460333	4	1	1	1	1	1	2	1	1	0	1	0	0	2	0	2	37	1	2	2
9460832	3	1	1	1	1	2	2	1	1	0	2	0	0	2	0	2	42	0	1	2
9460903	4	1	1	1	2	2	1	1	1	0	2	0	0	3	0	2	43	0	1	2
9461517	4	0	1	1	1	2	2	1	1	0	2	0	0	3	0	3	41	0	2	2
9462218	4	0	2	1	2	2	1	1	1	0	2	0	0	2	0	2	39	0	1	2
9462353	4	0	1	3	1	2	1	2	2	0	2	0	0	2	0	3	15	1	1	2
9462381	3	1	1	3	1	1	1	2	2	0	3	0	0	2	0	4	1	1	1	2
9462722	1	0	2	3	1	2	1	3	2	1	2	0	1	3	1	4	38	0	1	2
9463055	3	0	1	3	3	3	2	1	1	0	1	0	0	2	0	2	46	0	1	2
9463262	4	1	1	1	1	1	2	2	2	0	1	0	0	2	0	3	40	0	2	2
9463485	3	1	1	1	2	3	2	3	1	1	3	0	1	5	1	4	16	1	1	2
9463516	2	0	1	1	2	2	2	2	2	0	2	0	0	3	0	4	45	0	1	2
9463621	3	1	3	1	1	3	1	4	3	0	3	0	1	2	0	3	43	0	1	2
9463698	4	1	1	1	1	1	2	2	2	0	2	0	0	4	0	4	47	0	1	2
9464330	4	0	1	1	2	2	2	3	2	0	2	0	1	2	0	4	39	0	1	2
9464766	2	0	1	1	1	0	2	2	2	0	2	0	0	2	0	3	38	0	1	2
9465833	3	0	1	3	1	2	1	1	1	0	2	0	0	3	0	2	45	0	2	2
9465976	3	1	1	1	1	2	1	1	1	0	2	0	0	2	0	3	43	0	1	2
9466726	4	0	1	1	1	1	1	1	1	0	2	0	0	2	0	2	46	0	1	2
9467875	2	0	1	3	1	2	2	1	1	0	2	0	0	2	0	2	41	0	1	2
9468533	4	0	3	3	1	2	1	3	1	1	2	0	0	2	1	3	7	0	1	2
9468882	3	0	1	4	1	3	1	1	1	0	2	0	0	2	0	3	39	0	1	2
9469003	4	0	1	1	1	2	1	2	2	0	2	0	0	3	0	4	41	0	1	2
9469913	3	0	1	1	1	2	2	1	1	0	2	0	0	5	0	3	38	0	2	2
9470227	3	1	1	3	1	2	1	3	2	1	2	0	1	5	1	4	13	1	1	2
9470617	3	1	1	1	2	3	2	3	2	1	2	0	1	3	1	4	39	0	2	2
9471732	3	0	1	3	1	2	2	3	2	1	2	0	1	3	1	4	36	0	1	2
9471893	4	1	1	3	1	3	2	3	2	0	2	1	0	1	0	4	1	1	1	2
9472385	2	1	1	1	1	3	2	1	1	0	1	0	0	3	0	2	41	0	1	2
9472449	2	1	2	1	1	3	2	3	2	0	2	0	0	3	0	4	36	0	1	2
9472733	4	0	1	3	1	1	1	2	2	0	1	1	0	1	0	2	41	0	1	2
9473645	2	0	1	3	1	1	1	1	1	0	2	0	0	2	0	2	34	0	1	2
9473978	3	1	1	1	1	3	2	2	2	0	2	0	1	2	0	4	40	0	1	2
9475139	3	1	1	1	1	2	1	1	1	0	1	0	0	3	0	2	43	0	1	2
9475814	4	0	1	1	4	0	2	3	1	1	2	0	0	2	1	3	43	0	2	2
9476217	4	0	1	1	1	2	1	4	3	0	2	0	0	2	0	2	22	1	1	2
9476419	1	1	1	1	1	2	1	2	2	0	2	0	1	5	0	4	38	0	1	2
9476458	4	0	1	3	1	3	2	1	1	0	3	0	0	2	0	3	44	0	1	2
9477417	3	1	1	1	1	3	1	2	2	0	2	0	0	3	0	3	64	1	1	2
9478290	2	1	1	3	2	3	1	3	1	1	2	0	1	3	1	3	12	1	1	2
9478714	4	1	1	3	1	1	1	1	1	0	2	0	0	3	0	2	42	0	2	2
9479171	4	0	1	3	2	2	1	4	2	1	3	0	1	3	1	4	37	0	1	2
9479965	4	0	1	1	5	1	2	3	1	1	2	0	0	3	1	3	40	0	1	2
9480218	2	1	2	1	3	3	2	2	2	0	3	0	0	2	0	4	39	0	1	2
9481173	3	0	3	1	1	2	2	1	1	0	2	0	0	3	0	2	39	0	1	2
9481246	3	0	1	4	1	3	1	1	1	0	2	0	0	3	0	3	38	0	2	2
9481342	3	1	1	3	2	3	2	2	2	0	2	0	0	4	0	4	38	0	1	2
9481457	3	1	1	1	2	2	1	2	2	0	2	0	0	4	0	4	37	0	1	2
9481669	3	0	1	3	5	0	2	1	1	0	1	0	0	1	0	2	36	0	1	2
9481713	3	0	1	3	1	3	1	1	1	0	1	0	1	1	0	2	41	0	2	2
9481746	3	0	1	1	2	2	1	2	2	0	1	0	0	1	0	2	25	1	1	2
9482539	3	0	1	1	2	2	1	1	1	0	2	0	0	3	0	4	36	0	1	2
9483500	4	0	1	3	1	2	1	1	1	0	2	0	0	2	0	2	36	0	2	2
9483838	4	1	1	3	1	2	1	1	1	0	1	0	0	3	0	3	36	0	1	2
9483947	2	0	1	3	4	0	2	1	1	0	2	0	0	3	0	3	47	0	1	2
9484031	1	0	3	3	1	0	2	1	1	0	2	0	0	2	0	2	47	0	1	2
9484232	4	1	1	2	1	1	2	3	1	1	1	0	0	2	1	4	47	0	1	2
9485083	3	0	1	1	1	3	1	1	1	0	1	0	0	2	0	3	13	1	1	2
9485352	3	1	1	1	4	3	2	1	1	0	2	0	0	2	0	3	17	1	1	2
9486438	3	1	1	1	1	2	2	2	2	0	2	0	0	4	0	3	43	0	1	2
9486485	3	1	1	3	2	3	2	4	3	0	2	0	0	2	0	3	44	0	1	2
9486666	2	0	1	3	1	2	2	1	1	0	2	0	0	2	0	2	43	0	1	2
9486907	3	0	1	1	1	1	2	1	1	0	1	0	0	2	0	2	42	0	1	2
9486951	1	1	1	1	5	1	1	1	1	0	1	0	0	1	0	3	43	0	2	2
9487203	3	1	1	3	2	3	1	4	2	1	2	0	1	2	1	4	41	0	1	2
9488744	4	1	1	3	1	3	1	2	2	0	1	0	0	2	0	4	17	1	2	2
9488810	2	1	1	3	5	1	1	1	1	0	2	0	0	2	0	2	41	0	1	2
9489370	2	1	2	4	1	0	2	4	3	0	2	1	1	2	0	4	21	1	1	2
9489918	3	1	1	3	2	2	2	1	1	0	1	0	0	2	0	2	44	0	1	2
9490827	4	0	1	1	1	2	2	2	2	0	2	0	0	2	0	4	40	0	1	2
9491113	4	1	1	3	4	3	1	1	1	0	2	0	0	2	0	4	36	1	1	2
9491328	3	1	1	1	2	3	2	1	1	0	2	0	0	2	0	3	38	0	1	2
9491514	3	0	1	1	1	0	2	1	1	0	2	0	0	2	0	2	36	0	1	2
9492074	4	0	1	1	2	3	1	2	2	0	2	0	0	2	0	4	43	0	1	2
9494374	2	0	1	3	5	0	1	1	1	0	2	0	0	3	0	3	33	0	1	2
9494413	3	0	1	3	1	1	2	1	1	0	1	0	0	3	0	2	28	0	1	2
9494473	4	1	1	1	2	3	2	2	2	0	2	0	1	3	0	4	32	0	1	2
9495277	3	1	1	3	1	1	1	1	1	0	2	0	0	3	0	2	34	0	1	2
9495471	4	1	1	3	5	1	1	1	1	0	2	0	0	2	0	2	33	0	1	2
9495917	3	0	1	1	1	2	2	3	2	1	2	0	1	3	1	4	33	0	1	2
9495918	4	0	1	3	1	0	2	3	2	1	2	0	1	1	0	3	30	0	1	2
9497995	4	1	1	3	1	3	1	1	1	0	2	0	0	2	0	3	35	0	1	2
9498086	2	1	1	1	2	2	1	2	2	0	1	0	0	4	0	4	27	0	1	2
9499095	2	0	1	1	1	1	1	1	1	0	1	0	0	2	0	2	25	0	1	2
9500090	3	1	1	3	1	2	1	2	2	0	2	0	1	3	0	4	35	0	1	2
9500130	4	1	1	1	1	2	2	1	1	0	2	0	0	4	0	2	32	0	1	2
9500166	3	0	1	1	1	2	1	2	2	0	2	0	1	1	0	4	18	1	1	2
9501721	3	1	1	3	2	2	1	1	1	0	1	0	0	1	0	2	18	0	1	2
9502400	4	0	1	1	1	1	1	4	3	0	2	0	0	3	0	4	29	0	1	2
9502827	3	0	1	2	1	3	2	4	3	0	2	0	0	4	0	4	23	1	1	2
9502933	2	1	1	1	1	3	2	1	1	0	1	0	0	2	0	3	34	0	1	2
9502966	2	0	1	3	1	1	2	1	1	0	2	0	0	5	0	2	26	0	1	2
9503681	3	1	1	1	2	3	1	4	3	0	3	1	0	3	0	4	13	1	1	2
9503848	3	0	1	3	5	2	2	1	1	0	1	0	0	1	0	2	34	0	1	2
9503860	2	0	1	3	1	2	1	1	1	0	2	0	0	2	0	4	27	0	1	2
9504171	3	1	1	1	5	0	2	1	1	0	2	0	0	2	0	3	31	0	1	2
9504262	4	1	1	3	1	3	1	2	2	0	2	0	1	2	0	3	26	0	1	2
9504323	3	0	1	1	5	0	1	2	2	0	2	0	0	3	0	4	19	0	1	2
9504987	4	0	1	1	1	3	2	3	2	0	2	0	0	2	0	4	34	0	1	2
9505006	3	0	1	3	2	2	2	3	2	1	2	0	1	2	1	4	33	0	1	2
9505226	4	1	1	1	1	2	2	1	1	0	1	0	0	4	0	2	25	0	1	2
9506404	3	0	1	1	1	2	1	1	1	0	1	0	0	2	0	2	35	0	1	2
9506552	3	0	1	1	1	2	1	1	1	0	2	0	0	2	0	2	31	0	1	2
9506787	2	0	2	3	1	0	2	3	1	1	2	0	1	3	1	2	35	0	1	2
9508015	4	0	1	1	1	2	2	2	2	0	3	0	0	2	0	4	34	0	1	2
9508787	2	0	1	1	5	0	1	1	1	0	2	0	0	4	0	2	29	0	1	2
9508879	2	1	1	2	1	3	2	1	1	0	2	0	0	2	0	3	25	0	1	2
9508988	3	1	1	1	1	1	2	1	1	0	2	0	0	3	0	2	32	0	1	2
9509244	3	1	1	3	1	0	1	1	1	0	2	0	0	2	0	3	30	0	1	2
9509434	3	0	1	2	5	1	2	1	1	0	2	0	0	2	0	2	30	0	1	2
9510422	3	0	1	1	1	3	2	3	2	0	2	0	0	5	0	4	34	0	1	2
9510656	3	0	2	1	1	3	2	2	2	0	2	0	1	4	0	4	31	0	1	2
9510719	2	0	1	3	1	2	1	1	1	0	2	0	0	2	0	2	30	0	1	2
9510762	4	0	1	3	1	2	1	1	1	0	1	0	0	2	0	2	29	0	1	2
9511731	3	1	1	1	2	2	2	1	1	0	1	0	0	2	0	3	33	0	1	2
9511846	4	0	1	3	1	3	2	3	2	0	2	0	0	3	0	4	24	0	1	2
9511980	4	1	1	3	1	2	1	1	1	0	2	0	0	2	0	2	28	0	1	2
9512131	1	1	1	1	5	2	2	2	2	0	2	0	0	2	0	3	7	0	1	2
9513253	3	1	1	1	2	4	2	2	2	0	3	0	1	2	0	4	26	0	1	2
9515208	3	1	1	3	1	1	2	1	1	0	2	0	0	2	0	2	34	0	2	2
9515793	2	0	1	1	5	0	1	1	1	0	2	0	0	3	0	2	38	0	1	2
9516070	3	0	2	1	2	0	2	1	1	0	2	0	0	2	0	3	18	0	2	2
9516164	3	1	1	3	5	1	1	1	1	0	2	0	0	2	0	2	27	0	2	2
9517333	4	0	1	3	1	2	2	1	1	0	2	0	0	2	0	3	25	0	1	2
9518840	3	0	1	1	1	2	2	3	2	0	2	0	1	3	0	4	32	0	1	2
9519358	4	1	1	2	1	2	2	1	1	0	1	0	0	3	0	3	30	1	1	2
9519609	4	0	1	1	1	2	1	4	3	0	2	0	0	5	0	2	30	0	1	2
9520243	3	0	1	1	1	1	2	1	1	0	1	0	0	2	0	2	26	0	1	2
9520731	3	1	1	1	1	1	2	2	2	0	2	0	0	2	0	2	27	0	1	2
9522033	3	0	1	1	1	2	1	2	2	0	2	0	0	2	0	4	28	0	1	2
9522985	3	0	1	1	1	2	1	1	1	0	1	0	0	1	0	1	33	0	1	2
9522988	3	0	1	1	1	2	2	1	1	0	1	0	0	2	0	2	29	0	1	2
9523291	2	1	1	1	1	1	2	1	1	0	2	0	0	2	0	2	35	0	1	2
9523329	4	0	1	3	2	2	2	2	2	0	2	0	0	2	0	4	32	0	1	2
9523337	3	1	1	1	1	1	2	1	1	0	1	0	0	1	0	2	35	0	1	2
9523609	3	1	2	1	1	2	2	2	2	0	2	0	0	4	0	4	34	0	1	2
9524404	4	1	1	3	2	3	2	2	2	0	2	0	0	1	0	4	35	0	1	2
9524759	4	0	1	3	1	1	2	1	1	0	2	0	0	2	0	3	35	0	1	2
9525240	3	1	1	3	2	2	1	1	1	0	2	0	0	2	0	3	30	0	1	2
9525317	2	0	1	1	1	1	1	1	1	0	2	1	1	2	0	2	28	0	2	2
9526724	4	1	1	1	3	2	2	4	2	1	2	0	1	2	1	4	35	0	1	2
9527105	4	1	1	1	1	1	1	1	1	0	2	0	0	2	0	3	29	0	1	2
9527110	4	1	1	3	2	2	1	2	2	0	1	0	0	1	0	2	32	0	1	2
9527161	3	1	2	1	1	2	1	1	1	0	2	0	0	2	0	3	35	0	1	2
9527284	3	0	1	1	1	1	1	1	1	0	2	0	0	2	0	3	27	0	1	2
9527894	4	1	1	1	1	3	1	2	2	0	2	0	0	2	0	4	24	0	1	2
9527934	3	1	1	1	2	3	1	2	2	0	2	0	0	4	0	3	25	0	1	2
9527997	2	0	1	1	2	3	1	4	2	1	2	0	1	2	1	4	31	0	1	2
9528391	4	0	1	3	1	2	2	2	2	0	2	0	0	2	0	4	29	0	1	2
9528586	3	1	1	1	2	3	2	1	1	0	2	0	0	2	0	2	34	0	1	2
9528611	3	1	1	1	1	3	1	2	2	0	2	0	1	4	0	4	25	0	1	2
9529638	4	0	1	3	1	2	1	1	1	0	1	0	0	1	0	2	27	0	2	2
9529774	4	0	1	3	1	2	2	2	2	0	2	0	0	2	0	4	29	0	1	2
9530134	4	1	1	1	1	2	2	2	2	0	3	0	1	3	0	3	34	0	1	2
9530217	3	1	1	1	1	2	2	1	1	0	1	0	0	1	0	1	30	0	1	2
9530307	4	1	1	3	1	1	1	1	1	0	1	0	0	2	0	2	27	0	1	2
9531488	3	0	1	1	1	1	2	1	1	0	2	0	0	1	0	2	26	0	1	2
9532624	1	0	1	3	5	1	2	1	1	0	3	0	0	4	0	2	14	0	1	2
9532930	3	1	1	1	2	3	2	1	1	0	1	0	0	2	0	3	20	0	1	2
9533508	4	0	1	3	1	3	1	3	2	1	3	0	0	3	1	3	12	0	1	2
9533553	3	0	1	3	1	1	2	4	3	0	2	0	0	2	0	3	5	0	1	2
9533821	4	0	1	3	1	1	1	1	1	0	2	0	0	2	0	1	13	0	1	2
9534312	4	1	1	3	1	2	2	2	2	0	2	0	0	5	0	3	19	0	2	2
9534394	3	0	2	1	2	3	2	1	1	0	2	0	0	3	0	3	22	0	1	2
9535547	2	0	1	1	1	2	1	1	1	0	2	0	0	3	0	2	18	0	1	2
9535740	3	0	1	1	1	2	2	1	1	0	2	0	0	3	0	3	22	0	1	2
9535959	4	0	1	3	1	3	2	4	3	0	2	0	1	4	0	1	18	0	1	2
9536784	4	0	1	1	1	0	1	1	1	0	1	0	0	1	0	2	17	0	1	2
9536982	3	0	1	4	5	1	1	2	2	0	1	0	0	2	0	2	4	0	1	2
9537052	3	1	1	1	1	3	2	2	2	0	2	0	0	3	0	4	22	0	2	2
9537094	1	0	1	1	1	2	2	1	1	0	2	0	0	2	0	2	23	0	1	2
9537276	3	1	1	1	1	3	1	2	2	0	1	0	0	3	0	4	16	0	2	2
9537323	2	1	1	4	2	2	2	4	2	1	3	0	1	3	1	4	23	0	1	2
9538497	4	0	1	1	1	2	2	1	1	0	1	0	0	3	0	2	18	0	1	2
9539013	3	0	1	3	1	2	2	1	1	0	2	0	0	4	0	2	22	0	1	2
9539401	3	0	3	1	1	1	1	4	3	0	1	0	0	2	0	4	20	0	2	2
9539850	3	1	1	3	1	2	1	3	2	1	1	0	0	2	1	3	12	0	1	2
9540384	2	0	1	1	1	1	2	1	1	0	1	0	0	2	0	2	17	0	1	2
9540463	2	1	1	3	1	1	1	1	1	0	2	0	0	3	0	2	20	0	1	2
9540469	4	1	1	1	1	3	2	1	1	0	2	0	0	4	0	3	17	0	1	2
9540471	4	1	1	3	2	3	1	4	2	1	2	0	0	4	1	4	18	1	1	2
9540475	3	1	1	1	1	2	1	2	2	0	2	0	0	3	0	3	12	0	1	2
9540854	3	1	1	1	2	2	1	1	1	0	2	0	0	2	0	2	4	0	1	2
9540937	1	0	1	1	5	1	1	3	2	1	2	0	0	3	1	4	13	0	1	2
9542145	3	1	1	1	1	3	2	1	1	0	2	0	0	5	0	2	13	0	1	2
9542171	4	1	2	1	1	2	2	2	2	0	2	0	0	4	0	3	4	1	1	2
9542195	3	1	1	1	1	2	2	3	2	0	2	0	0	2	0	4	12	0	2	2
9542298	4	1	1	3	1	3	1	2	2	0	2	0	0	3	0	3	12	0	1	2
9542473	3	0	1	1	1	1	2	2	2	0	2	0	1	2	0	4	21	0	1	2
9542609	3	1	2	1	1	0	2	3	2	1	2	0	1	3	1	4	19	0	1	2
9543155	4	1	1	3	2	2	2	3	2	0	2	0	0	2	0	4	23	0	1	2
9546700	2	0	1	2	5	1	2	4	3	0	2	0	0	2	0	2	14	0	1	2
9546793	3	0	1	1	1	2	2	2	2	0	2	0	1	4	0	4	13	0	1	2
9546841	1	1	1	3	5	1	1	1	1	0	3	0	0	2	0	2	17	0	1	2
9547164	3	0	1	3	2	3	2	1	1	0	2	0	0	2	0	2	20	0	2	2
9548392	2	0	1	3	1	2	2	1	1	0	1	0	0	1	0	1	21	0	1	2
9548808	1	1	1	3	1	2	1	1	1	0	1	0	0	2	0	2	16	0	1	2
9549447	4	1	1	3	1	3	1	4	3	0	1	0	0	1	0	4	1	1	1	2
9549494	3	0	1	1	2	2	2	2	2	0	2	0	1	2	0	4	6	0	1	2
9549779	3	1	1	1	1	2	2	4	3	0	1	0	0	2	0	3	20	0	2	2
9550457	3	1	1	3	5	1	1	1	1	0	2	0	0	2	0	3	18	0	1	2
9551183	3	1	1	4	1	1	2	1	1	0	2	0	0	2	0	3	16	0	1	2
9551276	4	0	1	1	1	2	2	1	1	0	2	0	0	2	0	3	18	0	1	2
9551500	4	0	1	1	1	3	2	3	1	1	2	0	1	4	1	1	21	0	1	2
9552002	3	1	1	3	2	3	2	2	2	0	1	0	0	2	0	4	22	0	1	2
9552383	2	0	2	1	1	0	2	4	3	0	1	0	0	2	0	3	22	0	1	2
9553434	4	1	1	1	1	2	2	3	2	0	2	0	1	5	0	4	13	0	1	2
9553672	4	1	1	1	2	3	2	1	1	0	1	0	0	2	0	2	13	0	1	2
9554135	3	1	1	1	1	2	1	2	2	0	2	0	0	2	0	4	20	0	1	2
9554645	2	0	1	1	1	2	2	2	2	0	3	0	1	3	0	4	3	0	1	2
9555862	4	0	1	3	1	3	2	2	2	0	2	0	1	2	0	4	20	0	1	2
9556790	4	0	1	1	1	2	2	2	2	0	2	0	0	4	0	4	19	0	1	2
9557347	3	1	1	3	5	0	1	3	2	1	2	0	1	2	1	4	21	0	1	2
9557391	4	0	1	1	2	3	1	3	2	0	1	0	0	2	0	4	21	0	1	2
9557573	4	1	1	1	1	3	1	3	1	1	2	0	0	2	1	2	12	0	1	2
9558280	4	0	1	1	1	0	1	1	1	0	1	0	0	1	0	2	17	0	1	2
9558292	4	1	1	3	1	0	1	1	1	0	1	0	0	1	0	3	17	0	1	2
9560634	2	0	1	1	1	1	2	2	2	0	2	0	0	4	0	2	2	0	1	2
9560986	4	1	1	3	2	2	1	2	2	0	2	0	0	3	0	4	14	0	1	2
9561311	2	0	1	3	1	2	2	1	1	0	1	0	0	2	0	4	14	0	1	2
9561484	4	0	1	1	1	1	1	4	3	0	2	0	0	2	0	3	12	0	2	2
9562094	3	1	1	1	2	2	1	2	2	0	2	0	0	2	0	4	21	0	1	2
9562410	4	1	1	1	1	2	2	1	1	0	1	0	0	2	0	2	20	0	1	2
9562677	4	0	1	3	2	2	1	2	2	0	2	0	0	2	0	3	22	0	2	2
9562885	4	1	1	1	1	3	2	2	2	0	2	0	0	3	0	4	12	0	1	2
9562991	4	1	1	1	2	2	2	2	2	0	2	0	0	2	0	2	16	0	1	2
9564328	3	1	1	4	1	3	1	3	1	1	3	0	1	2	1	3	2	0	1	2
9564504	2	0	2	1	1	3	2	2	2	0	2	0	0	3	0	2	14	0	1	2
9565475	3	1	1	1	2	2	1	2	2	0	1	0	0	3	0	4	13	0	1	2
9565514	2	1	1	1	1	3	2	2	2	0	2	0	0	2	0	4	18	0	1	2
9565575	4	0	1	1	1	2	1	1	1	0	2	0	0	2	0	2	7	0	1	2
9566566	3	1	1	1	1	2	2	4	3	0	2	0	1	2	0	4	12	0	1	2
9567125	4	1	1	3	1	3	2	2	2	0	2	0	0	2	0	3	17	0	1	2
9567135	4	0	1	1	1	3	2	1	1	0	2	0	0	3	0	3	20	0	1	2
9567160	3	0	1	1	2	2	2	1	1	0	2	0	0	2	0	2	13	0	1	2
9567190	2	1	1	1	2	3	2	1	1	0	2	0	0	3	0	3	3	0	1	2
9567226	3	0	1	1	1	1	2	1	1	0	1	0	0	2	0	2	19	0	1	2
9570141	4	0	1	3	2	2	2	2	2	0	2	0	0	3	0	4	23	0	1	2
9596295	2	0	1	1	5	1	2	1	1	0	1	0	0	1	0	2	25	0	2	2
10137804	4	0	1	3	1	1	2	2	2	0	1	0	0	2	0	2	63	0	1	2
10572786	4	0	1	2	5	0	2	2	2	0	2	0	0	2	0	4	80	0	2	2
11204336	3	0	1	3	1	2	1	2	2	0	2	1	1	2	0	4	18	0	2	2
11701705	4	0	2	2	1	0	2	1	1	0	2	0	0	3	0	3	77	0	1	2
11715581	3	0	1	1	1	2	1	1	1	0	1	0	0	1	0	2	22	0	1	2
11833244	4	0	1	1	1	2	2	1	1	0	2	0	0	2	0	3	39	0	2	2
12264054	3	0	1	1	1	1	1	1	1	0	2	0	0	2	0	4	24	0	2	2
12367055	3	0	1	1	1	3	1	1	1	0	1	0	0	2	0	3	34	0	1	2
12872080	4	0	2	3	1	3	2	2	2	0	2	0	0	4	0	4	63	0	1	2
13377061	4	0	1	3	1	1	1	1	1	0	1	0	0	1	0	1	36	0	2	2
13381062	3	1	1	1	1	1	2	1	1	0	2	0	0	3	0	1	18	0	2	2
13393204	2	0	1	1	1	2	1	1	1	0	2	0	0	2	0	2	53	0	2	2
13466331	2	1	2	1	1	2	1	1	1	0	2	0	0	2	0	3	74	0	2	2
13473580	3	0	1	1	1	0	2	3	2	1	2	1	1	3	1	4	47	0	2	2
13482168	4	1	1	1	2	0	1	1	1	0	1	0	0	2	0	2	44	0	2	2
13497813	3	1	1	1	1	1	1	3	2	0	2	0	0	3	0	4	12	1	1	2
13924551	4	0	1	3	2	2	1	1	1	0	1	0	0	2	0	3	75	0	2	2
13974360	3	0	1	1	1	1	1	1	1	0	2	0	0	2	0	3	76	0	2	2
14033302	2	0	2	1	2	3	1	4	3	0	3	0	1	5	0	4	69	1	2	2
14064259	2	0	1	1	1	2	2	1	1	0	2	0	0	3	0	2	72	0	2	2
14080014	2	0	2	1	4	4	1	1	1	0	1	0	0	3	0	4	33	1	1	2
14081678	2	1	1	1	2	3	2	4	3	0	3	1	1	2	0	4	9	1	1	2
14485004	4	1	1	1	1	3	2	2	2	0	2	0	0	4	0	4	78	0	1	2
14487385	4	1	1	4	2	2	1	2	2	0	1	0	0	2	0	2	59	1	2	2
14487790	4	0	1	3	2	2	2	1	1	0	2	0	0	3	0	4	82	0	1	2
14491750	3	1	1	1	2	3	2	2	2	0	2	0	0	4	0	2	77	0	1	2
14494882	4	0	2	3	1	3	1	3	2	0	2	0	1	3	0	4	77	0	1	2
14495365	3	1	1	1	1	1	2	4	3	0	2	0	1	4	0	2	76	0	1	2
14496619	3	1	1	3	2	3	1	2	2	0	2	0	0	2	0	3	19	1	1	2
14496677	3	0	1	3	1	3	2	1	1	0	2	0	0	4	0	3	64	0	1	2
14497871	4	0	1	1	1	1	2	1	1	0	1	0	0	1	0	3	83	0	1	2
14499171	4	0	1	3	2	3	1	3	2	1	2	0	0	3	1	3	19	1	1	2
14499510	4	0	1	3	2	2	2	4	3	0	3	1	1	3	0	4	82	0	1	2
14500775	3	1	1	1	1	3	1	3	2	1	2	0	1	2	1	4	74	0	1	2
14500953	3	1	1	3	1	2	1	4	3	0	2	0	0	2	0	4	39	1	1	2
14501092	3	1	1	1	1	2	2	4	3	0	2	0	1	3	0	4	77	0	1	2
14502207	3	0	2	1	1	2	2	1	1	0	2	0	0	3	0	3	24	1	2	2
14502234	4	1	1	3	5	1	2	1	1	0	2	0	0	2	0	3	83	0	1	2
14502341	3	1	1	3	1	1	2	2	2	0	2	0	0	3	0	4	73	0	1	2
14503665	4	0	1	3	1	0	2	1	1	0	2	0	0	2	0	3	75	0	1	2
14503955	4	1	1	4	1	2	2	1	1	0	2	0	0	2	0	2	65	1	2	2
14503963	4	0	2	1	1	3	2	1	1	0	2	0	0	1	0	1	81	0	1	2
14504593	4	1	1	3	1	1	2	1	1	0	2	0	0	2	0	3	79	0	2	2
14504691	2	0	1	1	2	3	1	3	1	1	2	1	1	5	1	2	82	0	1	2
14504769	2	1	1	1	1	3	2	3	2	1	2	0	1	3	1	3	81	0	1	2
14506346	1	0	1	2	5	2	2	2	2	0	2	0	0	3	0	3	72	0	1	2
14506773	3	0	1	1	1	2	2	4	3	0	2	0	0	3	0	4	78	0	2	2
14507032	2	0	2	3	1	3	1	1	1	0	2	0	0	2	0	2	79	0	1	2
14507314	4	0	1	1	2	2	2	1	1	0	2	0	0	2	0	2	75	0	1	2
14507352	3	1	1	3	1	1	2	1	1	0	2	0	0	2	0	3	69	1	1	2
14507409	1	0	1	1	1	2	2	2	2	0	2	0	0	2	0	4	27	0	1	2
14507923	3	1	1	1	1	3	2	2	2	0	2	0	0	5	0	3	79	0	1	2
14508544	3	1	1	1	2	2	2	4	3	0	2	0	0	2	0	4	82	0	1	2
14509191	3	0	1	3	5	1	2	1	1	0	1	0	0	1	0	2	77	0	1	2
14509434	4	0	1	1	4	4	2	1	1	0	1	0	0	3	0	3	83	0	1	2
14509765	4	1	1	1	2	3	1	1	1	0	2	0	0	3	0	4	74	0	1	2
14509833	4	1	1	1	1	1	1	1	1	0	2	0	0	3	0	3	74	0	1	2
14510266	3	1	1	1	3	2	1	4	3	0	2	1	1	2	0	4	10	1	1	2
14510560	2	0	2	1	1	3	1	1	1	0	2	0	0	2	0	3	75	0	1	2
14510958	4	1	1	1	1	2	1	1	1	0	2	0	0	2	0	3	78	0	1	2
14511117	3	0	1	3	1	0	2	1	1	0	2	0	0	2	0	3	82	0	1	2
14511187	3	1	1	1	2	3	2	2	2	0	2	1	1	2	0	4	72	1	1	2
14511347	4	0	1	1	1	0	1	2	2	0	2	0	0	2	0	4	80	0	1	2
14512634	4	1	1	1	1	2	2	4	3	0	2	0	1	3	0	2	80	0	1	2
14513015	3	1	2	1	1	2	1	1	1	0	2	0	0	2	0	2	26	1	1	2
14513332	1	0	2	3	5	1	2	2	2	0	2	0	0	2	0	3	72	0	1	2
14513600	2	0	2	3	2	3	2	4	2	1	2	1	1	3	0	4	71	0	1	2
14514015	2	1	1	1	1	3	2	2	2	0	2	0	0	2	0	4	49	1	1	2
14514319	4	1	1	3	2	1	1	1	1	0	2	0	0	2	0	2	79	0	1	2
14514543	2	0	1	2	5	2	2	1	1	0	2	0	0	2	0	2	38	0	1	2
14514637	3	0	1	3	1	2	2	1	1	0	2	0	0	3	0	2	78	0	2	2
14514757	4	0	1	1	1	2	2	2	2	0	2	0	0	3	0	4	74	0	1	2
14514770	4	0	1	3	1	2	2	3	2	1	2	0	1	3	1	4	72	0	1	2
14514919	1	0	1	3	5	1	1	1	1	0	2	0	0	2	0	2	70	0	1	2
14514936	1	0	1	1	5	1	2	3	1	1	2	0	0	2	1	3	78	0	1	2
14515258	4	0	1	1	2	3	1	1	1	0	2	0	0	3	0	3	77	0	2	2
14516303	1	0	1	1	1	3	1	2	2	0	2	0	0	2	0	4	54	0	1	2
14516773	2	1	2	1	1	1	2	2	2	0	2	0	0	2	0	4	81	0	1	2
14517548	2	0	1	1	2	3	2	1	1	0	2	0	0	2	0	3	69	0	1	2
14518067	4	0	1	3	1	2	2	3	2	1	2	0	0	4	1	3	57	1	1	2
14518105	4	1	1	3	2	3	2	3	2	0	1	0	0	1	0	4	22	1	1	2
14518198	3	1	1	1	2	2	1	2	2	0	2	0	1	5	0	4	81	0	1	2
14519075	4	1	1	1	2	2	2	1	1	0	2	0	0	2	0	3	72	0	1	2
14519087	4	1	2	3	1	2	2	1	1	0	1	0	0	3	0	2	68	1	2	2
14519153	4	0	1	1	2	3	1	4	3	0	2	1	0	5	0	4	15	1	1	2
14519738	3	1	1	1	2	2	2	2	2	0	3	0	0	4	0	4	74	0	2	2
14520886	3	1	1	3	1	2	1	2	2	0	2	0	0	3	0	4	75	0	1	2
14521713	4	0	2	2	5	1	2	1	1	0	2	0	0	3	0	3	72	0	1	2
14522060	2	1	1	3	2	2	2	2	2	0	2	0	1	2	0	4	74	0	1	2
14524696	3	0	1	1	1	2	2	1	1	0	2	0	0	2	0	2	75	0	1	2
14525776	4	0	3	1	1	2	1	4	2	1	2	0	1	3	1	4	73	0	1	2
14526350	4	0	2	4	1	2	2	2	2	0	2	0	1	3	0	4	28	1	1	2
14526432	3	1	2	3	1	2	1	1	1	0	1	0	0	1	0	2	50	1	2	2
14527779	4	1	1	1	1	1	2	4	3	0	3	0	0	5	0	4	32	1	1	2
14528830	3	1	1	1	1	3	2	1	1	0	2	0	1	2	0	2	75	0	1	2
14529212	4	1	1	1	1	2	1	1	1	0	2	0	1	2	0	3	68	1	1	2
14529332	2	0	1	1	1	1	2	1	1	0	2	0	0	2	0	3	70	0	1	2
14529389	3	0	1	4	1	2	2	2	2	0	2	0	1	2	0	2	75	0	1	2
14529508	2	1	2	3	5	2	1	3	2	1	2	0	1	2	1	4	67	0	1	2
14530278	4	0	2	1	2	2	2	1	1	0	2	0	0	5	0	2	7	1	1	2
14530991	2	0	1	3	5	0	2	1	1	0	2	0	0	2	0	2	71	0	2	2
14531209	4	1	1	3	1	1	2	4	3	0	2	0	1	4	0	4	35	1	2	2
14531940	4	0	1	3	1	1	2	1	1	0	2	0	0	3	0	2	69	0	1	2
14532117	3	0	1	3	2	2	2	2	2	0	2	0	1	2	0	4	46	1	1	2
14532791	2	0	1	3	1	2	1	2	2	0	1	0	0	1	0	3	80	0	1	2
14532864	3	1	1	3	1	1	1	1	1	0	2	0	0	3	0	2	69	0	2	2
14533358	2	1	1	3	2	2	2	1	1	0	2	0	0	2	0	2	72	0	2	2
14533508	3	0	1	3	1	2	1	1	1	0	2	0	0	3	0	2	75	0	1	2
14534123	2	0	1	1	1	2	2	2	2	0	2	0	0	5	0	2	79	0	1	2
14534275	3	1	1	1	1	3	2	1	1	0	2	0	0	3	0	2	72	0	1	2
14534752	2	0	2	1	4	3	2	2	2	0	2	0	0	5	0	2	65	0	1	2
14536503	4	1	2	3	2	2	2	1	1	0	2	0	0	2	0	2	82	0	1	2
14536554	2	1	2	1	1	2	1	4	3	0	2	1	0	2	0	3	80	0	1	2
14539186	2	1	1	1	2	2	1	2	2	0	2	0	0	4	0	4	64	0	1	2
14540167	3	0	1	2	5	1	2	1	1	0	2	0	0	2	0	2	67	0	1	2
14540201	4	1	1	1	4	0	1	1	1	0	2	0	0	2	0	1	70	0	1	2
14540261	4	0	1	3	1	2	2	2	2	0	2	0	0	3	0	4	66	0	1	2
14540539	2	1	1	3	1	1	1	4	3	0	2	0	1	2	0	2	42	0	1	2
14540651	4	0	1	3	1	2	2	2	2	0	2	0	0	2	0	3	26	1	1	2
14540998	2	0	1	3	1	2	1	1	1	0	2	0	0	2	0	3	70	0	1	2
14541070	3	0	1	1	1	3	2	1	1	0	2	0	0	2	0	4	68	0	1	2
14542176	4	1	1	1	2	2	1	1	1	0	2	0	0	2	0	2	69	0	1	2
14542887	4	1	1	3	1	1	1	1	1	0	2	0	0	3	0	3	70	0	1	2
14542944	3	0	1	3	1	2	1	2	2	0	2	0	1	3	0	4	68	0	1	2
14543398	3	0	1	3	5	1	1	1	1	0	2	0	0	2	0	3	68	0	1	2
14544468	2	0	2	1	1	1	2	1	1	0	2	0	0	2	0	3	61	0	1	2
14545137	1	0	1	2	1	3	2	1	1	0	2	0	0	3	0	4	47	1	1	2
14545151	3	0	1	3	1	2	1	1	1	0	2	1	0	3	0	3	66	0	1	2
14545479	3	1	1	3	2	2	2	2	2	0	3	0	0	3	0	4	69	0	2	2
14546161	3	0	2	3	1	2	1	2	2	0	2	0	0	2	0	4	63	0	2	2
14547316	2	0	1	1	1	2	1	3	1	1	2	0	1	2	1	3	62	1	2	2
14547434	4	0	1	3	3	3	2	2	2	0	2	0	0	4	0	4	65	0	1	2
14547642	3	0	1	3	2	2	2	2	2	0	2	0	0	2	0	4	67	0	1	2
14547966	3	1	1	1	1	2	2	1	1	0	2	0	0	2	0	2	65	0	2	2
14548410	4	1	2	1	1	2	1	2	2	0	2	0	0	2	0	3	68	0	1	2
14548648	3	1	2	1	1	3	1	1	1	0	1	0	0	2	0	2	57	0	1	2
14548937	2	0	2	1	1	3	2	4	2	1	2	0	1	4	1	4	18	1	1	2
14549957	2	1	1	1	2	2	2	4	3	0	3	1	1	2	0	4	14	1	1	2
14550045	2	0	1	1	5	0	1	1	1	0	2	0	0	2	0	2	65	0	1	2
14551000	1	1	1	1	2	2	1	3	1	1	2	0	0	2	1	3	70	0	1	2
14551007	3	0	1	3	5	0	1	1	1	0	2	0	0	3	0	3	67	0	1	2
14551135	3	1	2	1	2	2	1	4	2	1	3	0	0	2	1	4	29	1	2	2
14551505	3	0	1	1	2	3	1	4	3	0	2	0	0	2	0	3	63	0	1	2
14551889	3	1	1	1	2	3	1	3	2	1	3	0	1	3	1	4	26	1	1	2
14552148	3	0	1	3	2	3	2	3	2	0	2	0	1	3	0	4	58	0	2	2
14553890	3	0	1	1	2	2	1	3	2	0	2	1	1	3	0	4	69	0	1	2
14554061	3	1	2	1	1	3	1	1	1	0	2	0	0	2	0	4	57	0	1	2
14554092	3	0	1	1	1	2	1	3	1	1	2	0	1	2	1	3	41	1	1	2
14554167	2	1	1	1	2	2	2	1	1	0	3	0	1	2	0	4	68	0	1	2
14554474	4	0	1	1	1	2	2	1	1	0	2	0	0	2	0	2	39	0	1	2
14554928	4	0	2	3	1	2	2	1	1	0	2	0	0	2	0	2	6	1	1	2
14555718	3	0	1	1	2	0	2	2	2	0	2	0	0	2	0	4	69	0	1	2
14555740	3	1	1	3	1	2	2	4	3	0	2	0	1	3	0	3	68	0	1	2
14556664	4	1	1	3	1	2	1	2	2	0	2	0	0	3	0	4	70	0	1	2
14556925	1	1	1	3	1	3	2	1	1	0	2	0	1	3	0	3	68	0	1	2
14557336	4	0	2	1	1	2	2	4	2	1	2	0	1	3	1	4	40	1	1	2
14557545	3	1	1	1	2	2	2	1	1	0	2	0	0	2	0	3	68	0	1	2
14557824	4	1	2	1	2	2	2	2	2	0	1	0	0	2	0	3	69	0	1	2
14557827	4	0	2	1	1	2	1	2	2	0	2	0	0	3	0	4	70	0	1	2
14557843	4	0	1	2	1	2	2	1	1	0	2	0	0	2	0	2	69	0	1	2
14559371	3	1	1	3	1	1	1	2	2	0	1	0	0	1	0	4	2	1	1	2
14559584	4	0	1	3	1	1	2	2	2	0	2	0	0	3	0	4	61	0	1	2
14560255	4	1	1	1	2	3	2	2	2	0	2	0	0	4	0	3	59	0	1	2
14560258	2	1	1	1	1	2	1	1	1	0	2	0	0	3	0	3	58	0	2	2
14560452	4	1	2	2	2	2	2	2	2	0	2	0	0	3	0	4	59	0	1	2
14561039	4	0	1	3	1	2	2	1	1	0	2	0	0	2	0	2	61	0	1	2
14561234	1	0	1	1	1	2	2	2	2	0	2	0	0	2	0	2	61	0	1	2
14561326	2	0	1	3	1	1	1	1	1	0	2	0	0	2	0	3	71	0	1	2
14561529	3	1	1	1	2	3	2	4	3	0	3	0	0	2	0	4	65	0	1	2
14562040	4	0	1	3	1	2	1	2	2	0	2	0	0	2	0	4	62	0	1	2
14562449	2	0	2	3	1	2	2	1	1	0	2	0	0	2	0	3	61	0	2	2
14562954	4	1	1	4	1	2	1	1	1	0	2	0	0	3	0	2	63	0	1	2
14563915	2	1	1	1	2	3	2	4	3	0	2	0	1	5	0	4	18	1	1	2
14564483	3	1	1	1	2	3	2	1	1	0	2	0	0	2	0	2	57	0	1	2
14564703	2	0	2	1	1	3	1	1	1	0	1	0	0	2	0	3	56	0	1	2
14565404	2	1	1	1	1	2	2	2	2	0	2	0	1	2	0	2	74	0	1	2
14565670	2	0	1	1	1	2	1	3	2	1	2	0	1	3	1	4	56	0	1	2
14565794	4	1	1	1	2	3	1	3	2	1	2	0	0	5	1	4	56	0	1	2
14565808	2	1	1	3	2	2	1	3	2	1	3	0	0	4	1	4	15	1	1	2
14566419	4	0	1	1	2	3	2	4	3	0	1	1	1	2	0	2	51	1	2	2
14567511	4	0	1	1	1	1	1	2	2	0	2	0	0	2	0	4	61	0	1	2
14567664	4	0	1	1	1	2	2	1	1	0	2	0	0	2	0	2	68	0	2	2
14567822	3	1	2	3	1	0	2	1	1	0	2	0	0	2	0	3	67	0	1	2
14568188	3	0	1	1	5	0	2	1	1	0	2	0	0	2	0	2	65	0	1	2
14568446	3	0	1	1	2	3	2	1	1	0	2	0	0	2	0	2	62	0	2	2
14569058	3	1	1	1	2	2	2	1	1	0	2	0	1	3	0	3	61	0	1	2
14569475	2	1	1	1	1	2	2	4	3	0	2	0	0	2	0	4	34	0	1	2
14570190	1	0	1	3	1	3	2	2	2	0	2	0	0	2	0	4	67	0	1	2
14570593	3	1	1	1	1	1	2	2	2	0	2	0	0	3	0	3	61	0	1	2
14571225	2	1	1	3	1	0	1	2	2	0	2	0	0	2	0	4	47	0	1	2
14572883	2	0	1	1	1	1	1	2	2	0	2	0	1	2	0	4	60	0	1	2
14573237	4	1	2	3	2	2	2	4	3	0	2	0	0	4	0	3	5	1	1	2
14573558	3	1	2	1	1	3	2	1	1	0	1	0	0	2	0	3	63	0	1	2
14573562	2	0	1	1	1	2	2	2	2	0	2	0	0	2	0	3	15	1	2	2
14575408	2	0	1	1	1	3	2	1	1	0	2	0	0	3	0	2	24	1	1	2
14576083	3	1	1	1	1	3	2	4	3	0	2	0	1	4	0	4	51	0	1	2
14576360	3	0	1	1	1	2	1	2	2	0	2	0	0	1	0	2	58	0	1	2
14576985	4	0	1	1	2	2	2	3	2	0	2	0	1	3	0	4	6	1	1	2
14577077	2	0	1	1	2	3	1	1	1	0	2	0	0	3	0	3	57	0	1	2
14578017	3	0	2	1	1	1	1	1	1	0	1	0	0	2	0	2	58	0	1	2
14578247	3	1	1	1	2	3	2	2	2	0	2	0	0	2	0	4	46	1	1	2
14578370	3	1	1	1	1	2	2	1	1	0	2	0	0	3	0	3	65	0	1	2
14578727	4	0	1	3	2	2	1	1	1	0	1	0	0	1	0	2	56	0	1	2
14579239	3	1	1	3	2	3	2	3	2	1	2	0	1	3	1	4	52	0	1	2
14580075	4	0	2	2	1	2	2	3	2	1	2	0	0	3	1	3	51	0	1	2
14581196	4	1	1	1	2	3	1	4	3	0	2	0	0	2	0	4	58	0	1	2
14581211	2	0	1	1	1	2	1	1	1	0	2	0	0	2	0	3	54	0	1	2
14581911	4	1	1	1	1	2	2	2	2	0	1	0	0	2	0	2	56	0	2	2
14582197	3	1	1	1	2	2	1	4	3	0	2	0	0	2	0	4	11	1	1	2
14582589	4	1	2	1	1	2	2	1	1	0	1	0	0	2	0	2	54	0	1	2
14583493	2	0	2	3	1	2	2	2	2	0	2	0	0	2	0	2	53	0	1	2
14584692	3	0	2	1	1	3	2	4	3	0	1	0	0	2	0	2	52	0	1	2
14585099	4	0	1	1	2	3	1	2	2	0	1	0	0	2	0	2	49	0	1	2
14585327	4	0	1	3	1	3	2	1	1	0	1	0	0	4	0	3	12	1	2	2
14587093	4	0	1	1	2	3	2	1	1	0	1	0	0	1	0	2	53	0	1	2
14587867	3	1	1	1	1	3	2	2	2	0	2	0	0	2	0	2	53	0	1	2
14588327	3	1	1	1	1	2	2	2	2	0	2	0	0	3	0	2	59	0	1	2
14588906	4	0	1	3	2	3	2	1	1	0	1	0	0	1	0	2	39	1	1	2
14589146	4	0	2	1	2	2	2	1	1	0	2	0	0	2	0	2	54	0	1	2
14589463	4	0	1	1	2	3	1	2	2	0	1	0	1	2	0	2	71	0	2	2
14589885	4	1	1	1	2	2	2	2	2	0	2	0	0	3	0	4	4	0	1	2
14590169	4	0	1	1	2	3	2	1	1	0	2	0	0	1	0	3	53	0	1	2
14590485	4	1	2	1	1	2	2	3	2	1	2	0	1	3	1	4	53	0	1	2
14590944	2	1	1	1	2	3	2	3	2	0	2	0	1	2	0	4	53	0	2	2
14591128	4	0	1	3	5	0	2	1	1	0	2	0	0	3	0	3	55	0	1	2
14592013	4	0	1	1	2	2	2	1	1	0	2	0	0	2	0	4	40	1	1	2
14592150	3	1	2	3	4	3	1	1	1	0	2	0	0	2	0	4	40	1	2	2
14592175	2	0	1	3	1	1	1	1	1	0	2	0	0	3	0	3	51	0	1	2
14592594	4	1	1	3	2	3	2	1	1	0	2	0	0	3	0	4	26	1	2	2
14593659	3	1	2	1	2	2	1	3	2	0	3	1	1	1	0	4	49	0	1	2
14594130	4	1	1	3	1	1	2	2	2	0	2	0	0	2	0	3	58	0	1	2
14594362	4	0	1	2	2	2	2	2	2	0	2	0	0	2	0	3	49	0	1	2
14594933	3	1	1	1	1	1	1	2	2	0	2	0	0	3	0	4	13	1	1	2
14595269	2	0	1	3	3	3	1	4	2	1	3	0	1	4	1	4	15	1	1	2
14595666	3	1	1	1	1	2	1	2	2	0	2	0	0	3	0	3	51	0	2	2
14596323	4	1	2	1	1	2	1	2	2	0	1	0	1	2	0	4	10	1	1	2
14596804	3	0	1	1	2	0	2	4	3	0	2	1	1	3	0	4	58	0	1	2
14596810	3	0	1	1	5	0	2	1	1	0	2	0	0	2	0	3	50	0	1	2
14597001	4	0	1	1	1	2	2	2	2	0	2	0	0	2	0	2	56	0	1	2
14597104	2	1	3	1	4	4	2	4	3	0	3	0	0	3	0	4	2	1	1	2
14597248	2	0	1	3	2	2	1	1	1	0	2	0	0	2	0	2	45	1	1	2
14597567	2	1	1	1	1	3	1	3	2	1	2	0	0	2	1	4	53	0	1	2
14597763	3	0	1	4	1	2	1	2	2	0	3	0	0	4	0	3	48	0	1	2
14598271	4	1	1	3	2	3	2	1	1	0	2	0	0	2	0	1	56	0	1	2
14599602	4	0	1	3	2	3	2	2	2	0	2	0	0	2	0	4	51	0	1	2
14599605	4	1	1	1	1	2	1	2	2	0	2	0	0	2	0	3	51	0	1	2
14599766	3	0	1	3	1	2	2	1	1	0	2	0	0	3	0	2	48	0	1	2
14600676	3	0	2	1	1	3	1	1	1	0	2	0	0	2	0	2	59	0	1	2
14600855	3	0	1	3	2	2	1	1	1	0	2	0	0	3	0	1	45	0	2	2
14601854	3	1	1	3	2	3	2	3	2	1	3	0	1	2	1	4	48	0	1	2
14601982	2	0	2	1	1	2	2	1	1	0	2	0	0	3	0	3	59	0	1	2
14602420	2	1	1	1	1	3	2	2	2	0	2	0	0	3	0	3	46	0	1	2
14602497	1	0	2	2	1	2	2	1	1	0	2	0	0	3	0	3	50	0	1	2
14602726	2	1	2	2	1	3	2	4	3	0	2	0	1	4	0	4	50	1	1	2
14603474	2	0	1	1	1	3	2	1	1	0	2	0	0	2	0	2	52	0	1	2
14605238	3	0	1	1	5	0	1	1	1	0	1	0	0	1	0	1	47	0	1	2
14606601	2	1	1	2	1	2	2	2	2	0	2	0	0	2	0	3	45	0	1	2
14606841	3	1	1	1	1	2	2	1	1	0	2	0	0	3	0	2	45	0	1	2
14607402	4	0	1	1	1	0	1	1	1	0	2	0	0	3	0	2	36	1	1	2
14608238	4	0	1	2	1	2	2	1	1	0	2	0	0	2	0	3	45	0	1	2
14608648	3	1	1	1	2	3	2	3	2	0	2	0	1	2	0	4	48	0	1	2
14609157	2	0	1	1	3	2	1	3	2	1	2	0	1	5	1	3	37	1	1	2
14609954	3	0	1	3	1	2	1	2	2	0	2	0	0	2	0	2	48	0	1	2
14610185	4	0	1	1	1	2	2	3	1	1	2	0	1	2	1	2	43	0	1	2
14610438	4	0	1	1	2	3	2	2	2	0	2	0	0	2	0	4	15	1	1	2
14610649	3	0	1	3	3	2	2	2	2	0	2	0	0	3	0	2	47	0	1	2
14612394	3	0	1	1	2	2	2	2	2	0	2	0	0	2	0	4	53	0	1	2
14612604	3	0	1	1	1	2	2	1	1	0	2	0	0	1	0	2	41	0	1	2
14613477	3	1	2	1	1	3	1	2	2	0	2	0	0	2	0	4	44	0	1	2
14613542	4	0	1	1	2	3	2	2	2	0	2	0	1	2	0	4	43	0	1	2
14614415	4	0	1	1	1	2	1	2	2	0	2	0	1	2	0	3	43	0	1	2
14614632	2	0	1	1	1	0	1	2	2	0	2	0	1	3	0	4	42	0	1	2
14615060	3	1	1	1	1	3	2	2	2	0	2	0	0	4	0	4	47	1	1	2
14615109	3	0	1	3	1	1	2	1	1	0	2	0	0	2	0	2	46	1	2	2
14615339	3	0	1	1	1	2	2	1	1	0	2	0	0	3	0	3	48	0	1	2
14615592	4	1	1	1	2	2	2	1	1	0	1	0	0	1	0	2	45	0	1	2
14615717	3	0	2	1	2	2	2	1	1	0	2	0	0	2	0	1	41	0	1	2
14616189	4	1	1	3	1	2	2	1	1	0	2	0	0	2	0	2	43	0	1	2
14616290	2	0	1	1	1	1	1	3	2	1	2	0	1	2	1	4	42	0	1	2
14616765	2	1	1	1	1	2	1	3	1	1	2	0	1	3	1	2	52	0	2	2
14616874	3	1	1	3	1	1	1	2	2	0	2	0	0	3	0	4	51	0	1	2
14618900	4	0	2	1	1	2	1	1	1	0	2	0	0	2	0	3	46	0	1	2
14619289	4	1	1	3	1	2	2	1	1	0	1	0	0	2	0	2	48	0	1	2
14619343	3	1	1	3	1	3	2	4	2	1	2	0	1	2	1	4	39	1	1	2
14619963	4	1	3	1	1	2	1	2	2	0	2	0	0	2	0	2	41	0	2	2
14620897	3	0	1	1	1	2	1	1	1	0	2	0	1	2	0	3	45	0	1	2
14621180	4	0	2	1	2	0	2	3	2	1	4	0	0	1	0	4	3	1	1	2
14621186	3	1	1	3	1	2	2	1	1	0	1	0	0	2	0	3	43	0	2	2
14621285	2	0	2	1	1	3	2	4	2	1	2	0	1	4	1	4	39	0	1	2
14621657	4	0	1	1	1	1	1	1	1	0	2	0	1	3	0	2	47	0	2	2
14622425	4	1	1	3	1	1	2	1	1	0	2	0	0	3	0	2	57	0	1	2
14622910	4	0	1	1	1	2	1	1	1	0	2	0	0	2	0	3	40	1	1	2
14622915	4	0	1	1	1	2	2	2	2	0	1	0	0	2	0	4	40	0	1	2
14625752	4	1	1	1	1	1	2	1	1	0	1	0	0	1	0	2	39	0	1	2
14625771	3	0	2	1	1	2	2	1	1	0	2	0	0	3	0	2	41	0	1	2
14626284	2	0	1	1	1	2	1	1	1	0	2	0	0	3	0	3	39	0	1	2
14626573	4	1	1	3	1	2	1	2	2	0	2	0	0	2	0	3	42	0	1	2
14626592	4	1	1	1	1	2	2	1	1	0	2	0	0	3	0	4	36	0	1	2
14626843	3	1	1	1	5	0	2	1	1	0	4	0	0	1	0	2	44	0	1	2
14627075	4	0	1	3	1	1	2	2	2	0	2	0	0	2	0	4	39	0	2	2
14627283	3	0	1	1	1	1	2	1	1	0	1	0	0	2	0	3	41	0	1	2
14627349	4	0	1	1	2	3	1	1	1	0	2	0	0	3	0	3	43	0	1	2
14627762	1	1	2	3	5	0	1	1	1	0	1	0	0	1	0	2	37	0	1	2
14628529	3	1	1	1	2	2	1	3	1	1	3	0	0	2	1	3	46	0	1	2
14629170	3	1	1	3	1	2	2	2	2	0	2	0	0	3	0	2	37	0	1	2
14629317	2	0	2	1	1	2	2	1	1	0	1	0	0	2	0	2	38	0	2	2
14630225	4	0	1	2	1	2	2	3	1	1	2	0	1	2	1	2	42	0	1	2
14630416	3	1	1	1	1	2	2	2	2	0	2	0	0	3	0	4	40	0	1	2
14630435	3	0	2	1	2	3	2	2	2	0	2	0	0	2	0	4	43	0	1	2
14630491	3	1	1	2	1	1	2	4	3	0	2	0	0	1	0	3	38	0	1	2
14630757	4	0	1	1	1	1	2	1	1	0	2	0	0	3	0	2	44	0	1	2
14631029	4	1	1	1	2	3	1	1	1	0	1	0	0	2	0	3	43	0	1	2
14632145	3	0	1	1	1	2	1	1	1	0	2	0	0	2	0	3	47	0	1	2
14632149	3	1	1	1	2	2	2	3	2	0	2	0	1	3	0	4	39	0	1	2
14632162	2	0	1	1	1	3	1	1	1	0	1	0	0	2	0	2	47	0	1	2
14632242	3	1	1	3	1	1	2	2	2	0	2	0	0	2	0	4	39	0	1	2
14632368	3	0	2	1	1	3	1	2	2	0	2	0	0	3	0	3	38	0	1	2
14632651	4	0	1	1	1	1	2	1	1	0	1	0	0	1	0	2	38	0	1	2
14632729	4	0	1	3	2	2	2	2	2	0	1	0	0	2	0	2	19	1	1	2
14633046	4	0	1	3	2	2	2	3	1	1	2	0	0	2	1	3	43	0	1	2
14633321	2	0	1	2	1	2	2	2	2	0	2	0	0	2	0	3	38	0	1	2
14633413	1	0	1	1	1	1	2	4	3	0	2	0	1	2	0	3	36	0	2	2
14633842	4	0	1	1	1	1	2	1	1	0	2	0	0	3	0	2	37	0	1	2
14634901	3	0	1	1	1	1	1	1	1	0	2	0	0	2	0	2	40	0	1	2
14635939	3	0	1	2	5	1	2	1	1	0	2	0	0	2	0	3	39	0	1	2
14636601	4	1	1	3	2	3	2	1	1	0	2	0	0	2	0	3	37	0	1	2
14637209	4	1	1	3	1	3	1	1	1	0	1	0	0	1	0	2	21	1	2	2
14637692	3	0	1	3	2	3	2	1	1	0	2	0	0	3	0	2	45	0	1	2
14638208	2	0	1	1	1	1	2	1	1	0	2	0	0	3	0	1	42	0	1	2
14639119	4	0	1	1	1	3	2	1	1	0	2	0	0	2	0	3	35	0	1	2
14639227	4	1	1	1	2	2	1	1	1	0	2	0	0	4	0	4	38	0	1	2
14639388	4	1	1	3	1	1	2	1	1	0	2	0	0	2	0	3	7	1	1	2
14639478	4	0	1	3	4	4	1	4	3	0	2	0	1	3	0	3	38	0	1	2
14639953	3	1	2	3	1	3	1	2	2	0	2	0	0	2	0	4	39	0	1	2
14641527	2	0	1	1	1	2	2	4	3	0	2	0	1	4	0	3	42	0	1	2
14641765	4	1	1	1	1	2	1	2	2	0	2	0	0	2	0	4	42	0	1	2
14641888	4	1	1	3	1	1	2	1	1	0	1	0	0	1	0	2	34	0	2	2
14642076	2	0	1	1	1	2	2	1	1	0	2	0	0	2	0	4	36	0	2	2
14642407	4	0	2	1	2	3	2	3	2	0	2	0	0	5	0	4	39	0	1	2
14642626	3	0	1	1	1	3	1	2	2	0	2	0	1	2	0	4	34	0	1	2
14642719	4	1	1	3	2	2	2	1	1	0	1	0	0	1	0	2	4	1	1	2
14643489	3	0	1	1	1	2	1	4	3	0	1	0	1	2	0	2	40	0	1	2
14644439	4	0	1	1	1	3	2	2	2	0	1	1	0	2	0	3	36	0	2	2
14644811	4	1	1	3	3	2	2	2	2	0	2	0	0	2	0	4	6	1	1	2
14645421	3	0	3	1	1	1	1	1	1	0	2	0	0	2	0	3	43	0	1	2
14645641	4	1	1	1	5	0	2	1	1	0	1	0	0	1	0	1	48	0	1	2
14647481	3	1	1	2	1	2	2	3	1	1	3	0	1	4	1	3	43	0	1	2
14649075	2	1	1	1	1	3	1	4	3	0	3	1	1	4	0	4	20	1	1	2
14649172	4	0	1	3	1	2	1	1	1	0	2	0	0	2	0	4	32	0	1	2
15040449	4	1	2	1	2	2	2	1	1	0	1	0	0	2	0	4	42	0	1	2
15041166	2	1	1	3	1	2	2	3	2	0	2	0	0	3	0	4	32	1	1	2
15041454	3	0	1	3	5	0	2	3	2	1	2	0	0	2	1	4	36	0	1	2
15042069	4	1	1	3	1	3	1	3	2	1	2	0	1	2	1	2	33	1	1	2
15042380	2	1	1	3	1	2	2	2	2	0	2	0	1	2	0	4	35	0	1	2
15042623	3	0	1	1	1	1	2	2	2	0	2	1	1	2	0	4	32	0	1	2
15043343	4	1	1	1	2	3	1	1	1	0	1	0	0	1	0	3	2	1	1	2
15044336	3	1	1	3	1	3	1	4	2	1	2	0	1	2	1	4	31	0	1	2
15044479	3	0	1	1	4	0	2	2	2	0	2	0	1	2	0	4	32	0	1	2
15044647	4	1	1	1	2	3	1	3	1	1	1	0	1	2	1	2	31	0	1	2
15045274	2	1	2	1	1	3	1	3	1	1	2	0	0	3	1	4	37	0	1	2
15045319	4	0	1	2	1	3	2	1	1	0	2	0	0	3	0	3	34	0	1	2
15045755	2	1	3	3	1	2	1	1	1	0	2	0	0	2	0	4	46	0	1	2
15045766	4	1	1	3	2	3	2	2	2	0	2	0	0	2	0	4	37	0	1	2
15046298	4	0	1	3	1	2	2	1	1	0	2	0	0	3	0	2	30	0	1	2
15046562	3	1	1	1	2	2	2	1	1	0	2	0	0	2	0	3	30	0	1	2
15047393	3	0	1	3	1	3	2	1	1	0	2	0	0	2	0	1	32	0	1	2
15047839	4	0	1	1	1	3	2	3	1	1	2	0	0	2	1	2	30	0	1	2
15047852	3	0	1	1	1	1	2	1	1	0	2	0	0	3	0	2	30	0	1	2
15048193	4	1	1	1	2	3	2	3	2	0	1	0	0	1	0	4	32	0	1	2
15048264	2	1	1	1	1	2	1	3	1	1	2	0	0	3	1	3	33	0	2	2
15049252	4	0	1	2	1	1	2	1	1	0	2	0	0	2	0	2	29	0	1	2
15049930	3	0	1	1	5	0	1	1	1	0	1	0	0	1	0	1	28	0	1	2
15050162	4	0	1	1	1	2	2	4	3	0	2	0	0	3	0	4	33	0	1	2
15050747	1	0	1	2	1	3	2	3	2	1	2	0	1	2	1	2	32	0	1	2
15051104	3	0	1	1	1	3	1	1	1	0	2	0	0	2	0	2	30	0	1	2
15051700	3	0	1	2	1	1	2	1	1	0	2	0	0	2	0	3	29	0	1	2
15051724	3	1	1	1	1	0	2	1	1	0	2	0	0	3	0	2	29	0	1	2
15051754	3	0	1	1	5	1	1	1	1	0	2	0	0	2	0	2	30	0	1	2
15051827	4	1	1	3	1	2	1	1	1	0	2	0	0	2	0	2	33	0	1	2
15053165	3	0	1	1	1	2	2	3	1	1	2	0	1	3	1	3	36	0	1	2
15053205	3	1	2	1	1	2	1	3	2	1	2	0	1	2	1	4	36	0	1	2
15054020	3	0	1	1	1	1	1	1	1	0	2	0	0	2	0	1	28	0	1	2
15054874	2	0	2	1	4	3	2	2	2	0	2	0	1	4	0	4	28	0	1	2
15055031	4	0	1	3	1	1	2	1	1	0	2	0	0	3	0	2	32	0	1	2
15055144	4	1	2	1	1	3	2	2	2	0	2	0	1	2	0	4	34	0	1	2
15055700	3	0	2	3	1	0	1	2	2	0	2	0	1	2	0	4	29	0	1	2
15056328	4	0	2	1	1	1	2	1	1	0	2	0	0	3	0	3	8	0	1	2
15056347	2	0	3	1	1	3	2	2	2	0	2	0	0	3	0	4	8	0	1	2
15057875	3	0	1	3	1	2	1	4	3	0	2	0	1	4	0	4	14	1	1	2
15059591	3	0	2	3	1	2	2	1	1	0	2	0	0	3	0	2	32	0	1	2
15060046	3	0	2	1	1	1	1	1	1	0	1	0	0	1	0	3	30	0	1	2
15060851	2	0	2	1	1	2	2	3	2	1	2	0	1	2	1	2	28	0	1	2
15062566	4	1	1	3	2	2	2	3	2	0	2	0	0	2	0	4	25	0	1	2
15063081	2	0	1	3	1	3	1	2	2	0	2	0	0	3	0	3	28	0	1	2
15063645	2	0	2	3	1	3	1	2	2	0	2	0	1	2	0	4	27	0	1	2
15063840	4	0	1	3	1	3	1	1	1	0	1	0	0	2	0	2	26	0	1	2
15064208	4	1	1	2	1	1	2	1	1	0	2	0	0	2	0	2	26	0	1	2
15066026	4	0	1	1	3	3	2	2	2	0	2	0	1	2	0	4	24	0	1	2
15068366	2	1	2	2	1	3	2	4	3	0	3	0	0	2	0	4	27	0	2	2
15068632	2	1	1	1	2	2	2	2	2	0	2	0	1	3	0	4	24	0	1	2
15068678	3	0	1	2	1	3	2	2	2	0	2	0	0	3	0	3	28	0	1	2
15068827	2	0	1	1	1	2	2	1	1	0	2	0	0	2	0	2	26	0	1	2
15069514	3	0	1	3	1	2	2	1	1	0	2	0	0	2	0	2	35	0	1	2
15069773	3	0	2	1	5	1	2	1	1	0	1	0	0	2	0	1	26	0	1	2
15069851	3	0	1	1	1	2	2	1	1	0	2	0	0	5	0	3	25	0	1	2
15070542	3	1	1	1	3	3	2	3	1	1	2	0	1	2	1	3	28	0	1	2
15070659	4	1	1	3	2	3	2	4	3	0	2	0	0	2	0	4	20	1	1	2
15071845	3	0	1	1	3	3	1	1	1	0	2	0	0	3	0	3	27	0	1	2
15072427	4	1	1	4	5	1	1	2	2	0	3	0	0	2	0	2	24	0	1	2
15072775	3	0	2	3	1	2	2	2	2	0	2	0	0	2	0	4	25	0	1	2
15074453	3	1	1	2	2	2	2	2	2	0	2	0	0	4	0	4	22	0	2	2
15075150	3	0	1	3	1	2	1	2	2	0	2	0	0	2	0	3	26	0	1	2
15075262	2	1	1	1	1	3	1	1	1	0	2	0	0	3	0	2	24	0	1	2
15076171	4	0	1	3	1	1	1	2	2	0	2	0	0	2	0	4	22	0	1	2
15078209	4	0	1	3	2	0	2	3	2	0	2	0	0	2	0	4	25	0	1	2
15078546	4	1	1	3	1	1	2	2	2	0	2	0	0	3	0	4	19	0	1	2
15078651	4	0	1	2	1	3	2	2	2	0	2	0	0	2	0	2	20	0	1	2
15078654	4	0	1	1	1	1	2	1	1	0	2	0	0	2	0	3	21	0	1	2
15079809	4	1	2	3	2	0	2	1	1	0	1	0	0	2	0	2	26	0	1	2
15079818	3	1	1	3	1	1	1	4	2	1	2	0	1	5	1	4	26	0	1	2
15080246	3	0	1	3	1	2	1	2	2	0	2	0	1	2	0	2	20	0	1	2
15080272	2	1	1	1	1	3	1	2	2	0	2	1	0	3	0	2	21	0	1	2
15080556	3	1	1	3	2	0	1	4	3	0	1	0	1	1	0	4	24	0	1	2
15081105	2	0	1	1	1	0	2	2	2	0	2	0	0	2	0	2	25	0	1	2
15081950	4	1	1	1	2	3	2	2	2	0	2	0	0	2	0	4	22	0	1	2
15082099	3	0	1	3	1	2	1	1	1	0	1	0	0	1	0	2	32	0	1	2
15082263	4	0	2	1	1	1	1	2	2	0	2	0	0	3	0	4	29	0	1	2
15082383	4	0	1	2	1	2	2	2	2	0	2	0	0	1	0	4	46	0	1	2
15082951	4	1	2	1	1	2	1	1	1	0	2	0	0	2	0	2	27	0	1	2
15083253	3	0	1	2	5	1	2	1	1	0	2	0	0	2	0	2	19	0	1	2
15085353	4	1	1	1	1	3	1	1	1	0	2	0	0	3	0	3	21	0	1	2
15086089	2	0	1	2	5	1	2	1	1	0	2	0	0	2	0	2	22	0	1	2
15086492	3	0	1	1	1	2	2	2	2	0	2	0	0	2	0	4	12	1	1	2
15086533	3	0	1	2	1	3	2	4	3	0	2	0	1	4	0	4	20	0	1	2
15086772	2	0	3	1	1	1	2	2	2	0	2	0	1	2	0	4	27	0	1	2
15088096	4	1	1	1	1	1	2	2	2	0	2	0	0	4	0	2	17	0	1	2
15088306	4	0	2	1	1	0	2	2	2	0	2	0	1	2	0	4	18	0	1	2
15088450	4	1	1	1	2	1	2	2	2	0	2	0	0	3	0	2	18	0	1	2
15088816	4	1	1	3	2	2	1	1	1	0	2	0	0	2	0	3	12	1	1	2
15089429	3	1	1	1	1	1	2	1	1	0	2	0	0	3	0	2	16	0	1	2
15090818	3	0	3	1	1	3	1	3	2	1	2	1	1	2	1	4	24	0	1	2
15090825	3	1	1	1	1	2	2	1	1	0	1	0	1	2	0	3	19	0	1	2
15091142	1	0	1	3	5	0	2	1	1	0	2	0	0	3	0	3	25	0	1	2
15091167	3	0	1	3	1	2	1	1	1	0	2	0	0	3	0	3	24	0	1	2
15091507	4	0	1	3	1	1	2	3	2	0	2	0	1	3	0	4	17	0	1	2
15091861	4	0	1	2	1	2	2	2	2	0	2	0	0	2	0	4	17	0	1	2
15093992	4	0	1	1	1	2	1	1	1	0	2	0	0	2	0	2	23	0	1	2
15094598	4	1	1	1	5	0	2	1	1	0	1	0	0	1	0	1	16	0	1	2
15095933	3	1	2	3	2	2	1	2	2	0	2	0	0	2	0	3	22	0	1	2
15096007	4	1	1	3	1	2	2	1	1	0	2	0	0	3	0	3	23	0	1	2
15097016	4	0	2	3	1	1	2	1	1	0	1	0	0	1	0	3	16	0	1	2
15097064	3	0	1	3	5	1	1	1	1	0	1	0	0	2	0	3	15	0	1	2
15097584	4	1	1	1	1	1	1	1	1	0	2	0	0	2	0	4	19	0	1	2
15097942	2	0	1	3	1	1	2	1	1	0	2	0	0	3	0	3	18	0	1	2
15098861	3	0	2	1	2	2	2	1	1	0	1	0	0	2	0	2	25	0	1	2
15099647	4	1	1	3	1	2	2	3	1	1	1	0	1	2	1	2	16	0	1	2
15099758	3	1	2	1	1	3	1	3	2	1	2	0	1	3	1	4	13	1	2	2
15100649	4	0	1	1	1	2	2	2	2	0	2	0	0	2	0	4	15	0	1	2
15100875	1	0	1	3	1	0	1	1	1	0	1	0	0	1	0	2	15	0	1	2
15103391	4	0	1	1	1	1	1	1	1	0	2	0	0	3	0	2	15	0	1	2
15104295	3	1	2	1	1	3	2	1	1	0	2	0	0	2	0	1	19	0	1	2
15104971	4	1	1	1	2	2	1	1	1	0	2	0	0	2	0	2	16	0	1	2
15105132	4	0	1	1	1	3	1	1	1	0	2	0	1	3	0	2	14	0	1	2
15105183	2	0	1	1	1	2	2	2	2	0	2	0	0	2	0	2	14	0	1	2
15105691	4	0	1	1	2	2	1	4	3	0	2	0	1	2	0	4	17	0	1	2
15106350	4	0	2	3	2	3	1	2	2	0	2	0	0	2	0	2	17	0	2	2
15106830	4	0	2	3	2	2	1	3	2	1	2	0	1	4	1	4	15	0	1	2
15107329	3	1	1	1	1	2	1	1	1	0	2	0	0	2	0	3	14	0	1	2
15107409	3	0	1	2	1	0	2	1	1	0	2	0	0	2	0	3	5	0	1	2
15108831	4	1	2	1	2	3	2	2	2	0	2	0	0	4	0	2	13	0	1	2
15109895	4	1	3	1	1	2	2	1	1	0	1	0	0	2	0	4	14	0	1	2
15110578	3	0	1	3	5	1	2	1	1	0	1	0	0	2	0	2	13	0	1	2
15111309	2	0	1	2	1	3	2	1	1	0	2	0	0	2	0	2	12	0	1	2
15111344	2	1	2	1	1	2	2	1	1	0	2	0	0	2	0	2	4	1	2	2
15111399	2	0	1	1	1	2	2	1	1	0	2	0	0	4	0	2	19	0	1	2
15111775	4	0	1	3	1	1	1	1	1	0	2	0	0	2	0	3	17	0	1	2
15111972	4	1	1	2	1	1	2	1	1	0	2	0	0	2	0	2	12	0	1	2
15112007	3	0	1	3	1	3	1	1	1	0	1	0	0	2	0	1	18	0	2	2
15112693	1	1	1	3	1	1	1	1	1	0	2	0	0	3	0	2	16	0	1	2
15112945	2	1	1	1	1	3	1	2	2	0	2	0	0	3	0	3	12	0	1	2
15113232	2	0	1	1	5	0	2	1	1	0	1	0	0	2	0	2	12	0	1	2
15113850	4	0	2	1	1	3	1	2	2	0	2	0	0	3	0	3	14	0	1	2
15114657	4	0	1	1	2	2	2	4	3	0	2	0	0	4	0	4	13	0	1	2
15118588	3	0	1	3	1	2	2	1	1	0	2	0	0	2	0	3	13	0	1	2
15118844	4	0	1	1	4	4	1	1	1	0	2	0	0	2	0	4	14	0	1	2
15118846	4	0	1	1	2	3	2	2	2	0	1	0	0	1	0	2	18	0	1	2
15121798	3	1	1	3	2	2	2	2	2	0	2	0	0	4	0	4	14	0	1	2
15125785	2	0	1	1	1	2	2	1	1	0	2	0	0	2	0	3	14	0	1	2
15126100	2	0	1	1	2	2	1	1	1	0	2	0	0	4	0	2	21	0	1	2
15128527	3	0	1	1	1	2	1	1	1	0	2	0	0	3	0	2	13	0	1	2
15129670	2	1	2	1	3	3	2	1	1	0	2	1	1	2	0	2	20	0	1	2
15129753	4	1	1	1	2	0	2	1	1	0	4	0	0	5	0	1	13	0	2	2
15133590	3	1	1	1	1	2	2	4	3	0	3	1	1	3	0	4	33	0	1	2
15133672	4	0	1	3	1	1	1	3	1	1	2	0	1	2	1	3	19	0	1	2
15135348	2	0	1	3	1	1	2	1	1	0	1	0	0	2	0	2	14	0	1	2
15135366	3	1	1	1	5	1	2	1	1	0	2	0	0	2	0	3	13	0	1	2
15144848	4	0	1	3	1	1	2	4	3	0	2	0	0	3	0	4	18	0	1	2
15148568	2	1	1	1	1	1	1	1	1	0	1	0	0	2	0	2	21	0	2	2
15162894	1	0	1	1	1	1	2	1	1	0	2	0	0	2	0	3	21	0	1	2
15185817	4	0	1	3	1	1	2	1	1	0	2	0	0	2	0	3	34	0	1	2
16063042	4	0	1	3	1	3	2	3	2	1	2	1	1	3	1	4	28	1	2	2
16074007	4	0	1	1	1	2	2	1	1	0	2	0	0	2	0	2	42	0	2	2
16472139	4	0	1	3	1	2	2	1	1	0	2	0	0	2	0	3	10	1	1	2
16481495	4	0	1	1	1	2	2	3	1	1	2	0	0	3	1	3	13	1	2	2
16502314	4	0	3	1	1	2	2	1	1	0	1	0	0	1	0	2	81	0	1	2
16504428	4	0	3	1	1	2	1	3	2	1	2	0	0	2	1	4	78	0	1	2
16504446	2	0	1	1	1	3	1	1	1	0	2	0	0	2	0	3	64	1	1	2
16504456	3	0	1	1	1	2	1	1	1	0	2	0	0	2	0	3	80	0	1	2
16504685	2	1	3	1	2	2	2	3	1	1	2	0	0	4	1	3	74	0	1	2
16505925	2	1	3	1	1	3	2	1	1	0	2	0	0	2	0	4	83	0	1	2
16505932	4	1	3	1	1	2	1	2	2	0	2	0	0	2	0	3	83	0	2	2
16506088	2	0	1	3	1	2	1	2	2	0	2	0	1	2	0	4	80	0	1	2
16508106	2	0	3	1	1	2	1	1	1	0	2	0	0	3	0	3	72	0	1	2
16508743	2	0	3	1	2	3	1	2	2	0	2	0	0	3	0	4	30	1	1	2
16510257	4	1	3	1	1	2	2	2	2	0	2	0	0	2	0	4	38	1	1	2
16510489	4	0	3	1	1	3	2	3	2	1	2	0	0	2	1	4	81	0	1	2
16510557	3	1	3	1	2	3	2	3	2	0	2	1	0	2	0	4	77	0	1	2
16511903	4	1	3	3	1	2	1	2	2	0	2	0	0	2	0	2	29	0	2	2
16512377	3	0	3	1	1	0	2	2	2	0	2	0	0	2	0	4	72	0	1	2
16512882	2	0	3	1	3	0	2	2	2	0	2	0	0	2	0	4	76	0	1	2
16513307	2	0	3	3	5	2	1	2	2	0	2	1	1	2	0	4	82	0	2	2
16515135	3	1	3	1	4	4	1	2	2	0	2	0	0	2	0	2	73	0	2	2
16518116	4	0	3	1	1	2	2	3	2	1	2	0	1	3	1	3	61	0	1	2
16518595	3	0	3	3	1	2	1	1	1	0	2	0	0	3	0	3	70	0	1	2
16519419	3	1	3	3	1	2	2	3	1	1	2	1	1	2	1	3	20	1	2	2
16520573	4	1	3	1	2	3	1	1	1	0	1	0	0	2	0	2	8	1	1	2
16520632	3	1	3	4	2	3	2	4	3	0	3	0	1	4	0	4	59	0	1	2
16521311	4	1	3	3	1	3	1	1	1	0	2	0	0	2	0	4	61	0	1	2
16524069	4	0	3	2	1	2	2	1	1	0	2	0	0	2	0	2	69	0	1	2
16524629	4	0	1	1	1	3	1	1	1	0	2	0	0	2	0	3	63	0	1	2
16524826	3	1	1	1	1	3	1	4	3	0	3	0	0	2	0	4	3	1	1	2
16525229	3	1	3	1	1	3	2	1	1	0	2	0	0	2	0	2	60	0	1	2
16526550	2	0	3	3	1	2	1	2	2	0	2	0	0	2	0	2	60	0	1	2
16527925	2	1	1	3	1	2	1	3	2	1	3	0	1	2	1	4	37	1	1	2
16529774	3	1	1	1	1	2	2	2	2	0	2	0	1	2	0	3	64	0	1	2
16529836	1	1	1	1	5	1	2	2	2	0	2	0	0	3	0	3	20	0	1	2
16530269	3	1	3	1	2	2	2	2	2	0	2	0	0	2	0	4	37	1	1	2
16530274	4	1	3	3	2	3	2	3	2	1	2	0	1	2	1	4	39	1	1	2
16530413	3	1	3	1	1	2	1	1	1	0	2	0	0	2	0	3	58	0	1	2
16530923	3	0	3	1	1	1	1	1	1	0	2	0	0	2	0	2	56	0	1	2
16531489	4	1	3	3	2	2	2	3	2	1	1	1	1	1	0	3	50	0	1	2
16532170	4	1	3	2	1	3	2	1	1	0	2	0	0	2	0	3	55	0	1	2
16532939	4	0	1	1	1	2	2	2	2	0	2	0	0	2	0	4	49	0	1	2
16533309	4	0	3	3	1	1	2	2	2	0	2	0	0	2	0	3	52	0	1	2
16533418	3	1	1	1	1	2	2	2	2	0	2	0	0	2	0	4	57	0	1	2
16533811	2	0	1	2	1	2	2	1	1	0	2	0	0	2	0	2	48	1	2	2
16533995	1	1	1	4	5	1	2	4	3	0	3	1	0	3	0	4	59	0	1	2
16534105	2	1	3	1	2	2	2	1	1	0	1	0	0	1	0	2	57	0	1	2
16534264	3	1	1	1	1	3	2	1	1	0	2	0	0	3	0	3	28	1	1	2
16534485	4	0	3	3	2	3	1	4	3	0	2	1	1	2	0	3	19	1	1	2
16537079	4	0	3	4	1	2	2	2	2	0	2	0	0	2	0	3	45	0	1	2
16537214	2	1	3	1	2	3	2	3	2	1	2	1	1	5	1	4	46	0	1	2
16537659	3	1	3	3	1	2	1	2	2	0	2	0	1	3	0	4	57	0	1	2
16537711	4	1	3	1	1	2	1	1	1	0	2	0	0	3	0	2	50	0	1	2
16537734	2	0	3	3	1	2	1	2	2	0	2	0	1	5	0	4	8	0	1	2
16540256	3	0	3	3	1	2	1	4	3	0	2	0	1	3	0	4	17	1	1	2
16541066	4	0	3	3	1	2	2	2	2	0	2	0	0	2	0	4	43	0	1	2
16541076	3	1	1	3	1	3	2	2	2	0	2	0	0	2	0	3	11	1	1	2
16541130	3	1	3	1	1	3	2	2	2	0	2	0	0	2	0	3	42	0	1	2
16541261	4	1	3	1	1	2	1	2	2	0	2	0	0	2	0	4	53	0	1	2
16541305	4	0	1	1	1	1	2	1	1	0	2	0	0	2	0	3	53	0	1	2
16541613	3	1	3	3	2	2	1	1	1	0	2	0	0	2	0	3	48	0	1	2
16542190	4	1	3	1	2	2	1	1	1	0	2	0	0	2	0	3	5	0	1	2
16543236	4	0	3	2	5	1	2	1	1	0	1	0	0	2	0	2	42	0	1	2
16543401	2	0	3	1	1	3	2	2	2	0	2	0	1	2	0	4	42	0	1	2
16543555	3	1	3	3	5	1	2	1	1	0	2	0	0	3	0	3	40	0	1	2
16543684	2	1	3	1	1	2	2	1	1	0	2	0	0	3	0	2	41	0	1	2
16544603	3	0	1	1	2	3	1	1	1	0	2	0	0	3	0	2	44	0	1	2
16548193	4	1	3	1	1	2	2	1	1	0	1	0	0	2	0	3	36	0	1	2
16548439	4	0	3	1	1	3	1	3	2	1	2	0	0	2	1	3	13	1	1	2
16548499	4	1	3	1	1	2	2	2	2	0	2	0	1	3	0	3	36	0	1	2
16549037	2	1	3	2	1	2	2	3	1	1	2	0	1	3	1	2	42	0	1	2
16549068	3	0	3	3	1	3	1	2	2	0	3	0	0	3	0	3	44	0	2	2
16549353	4	0	1	3	2	2	1	2	2	0	1	0	0	2	0	4	44	0	1	2
16549963	3	0	3	1	4	3	2	3	2	0	2	0	0	3	0	4	15	1	1	2
16550051	3	0	3	3	1	2	2	1	1	0	2	0	0	3	0	2	33	0	1	2
16550876	2	1	3	3	2	3	1	3	2	1	2	0	1	3	1	4	34	0	1	2
16552708	3	0	3	1	1	2	2	1	1	0	2	0	0	3	0	4	38	0	1	2
16552845	4	0	3	1	1	2	1	1	1	0	2	0	0	2	0	3	36	0	1	2
16553293	4	1	3	1	1	2	2	2	2	0	2	0	1	3	0	3	34	0	1	2
16553320	3	0	3	3	1	1	2	1	1	0	2	0	0	2	0	1	32	0	1	2
16553370	4	1	3	3	1	3	2	3	1	1	1	1	1	1	0	3	32	0	1	2
16554205	2	0	3	1	1	2	1	4	3	0	2	0	1	2	0	4	37	0	2	2
16555212	4	1	3	1	1	2	1	2	2	0	1	0	0	2	0	4	27	0	1	2
16555386	4	1	3	1	1	3	2	2	2	0	2	0	0	2	0	4	38	0	1	2
16555783	4	1	3	1	2	3	2	2	2	0	2	0	0	4	0	4	31	0	1	2
16555809	3	1	3	1	2	2	1	1	1	0	1	0	0	2	0	3	28	0	1	2
16555846	3	0	3	1	1	2	2	1	1	0	3	0	0	3	0	3	31	0	1	2
16556160	4	0	1	3	1	3	1	2	2	0	2	0	0	1	0	3	35	0	1	2
16556336	2	0	3	1	1	2	2	1	1	0	2	0	0	3	0	2	44	0	1	2
16556360	1	1	2	1	1	2	1	4	3	0	2	0	0	2	0	2	46	0	2	2
16557086	4	0	1	1	1	3	1	3	2	1	2	0	0	3	1	4	30	0	1	2
16558021	3	0	1	1	1	2	2	1	1	0	2	0	0	1	0	3	29	0	1	2
16558787	3	1	3	1	1	3	2	4	3	0	2	0	1	2	0	4	28	0	1	2
16559477	2	1	3	1	1	1	1	1	1	0	2	0	0	2	0	2	34	0	1	2
16560243	4	1	3	1	2	3	1	1	1	0	2	1	0	2	0	3	7	1	1	2
16561234	4	0	3	3	1	2	2	1	1	0	2	0	0	3	0	1	30	0	2	2
16562518	3	1	3	1	1	2	2	2	2	0	1	0	1	1	0	2	32	0	2	2
16563329	4	0	3	2	1	2	2	4	3	0	2	0	0	2	0	4	28	0	1	2
16566618	3	1	1	1	1	3	2	1	1	0	2	0	0	3	0	2	20	0	1	2
16566655	3	1	3	1	1	2	2	1	1	0	2	0	0	3	0	2	24	0	1	2
16566763	3	0	3	1	1	1	1	1	1	0	2	0	0	2	0	3	27	0	1	2
16567004	4	0	3	1	1	2	1	3	2	0	2	0	1	2	0	4	21	1	1	2
16567282	4	0	3	1	2	2	1	1	1	0	2	0	0	2	0	3	16	1	1	2
16567285	3	1	3	3	1	2	1	2	2	0	2	0	0	3	0	3	21	0	1	2
16567379	3	1	3	3	2	3	2	1	1	0	1	0	0	5	0	2	21	0	1	2
16568117	4	0	3	1	1	2	2	1	1	0	2	0	0	2	0	3	25	0	1	2
16568530	3	1	1	3	1	2	2	1	1	0	2	0	0	4	0	3	17	0	1	2
16569003	2	1	3	1	2	3	1	2	2	0	2	0	0	3	0	4	21	0	1	2
16569131	2	0	1	1	2	3	1	2	2	0	2	0	1	4	0	4	22	0	1	2
16569273	4	1	1	2	2	2	2	1	1	0	1	0	0	5	0	2	33	0	1	2
16569394	2	1	3	1	1	2	1	2	2	0	2	0	0	4	0	3	24	0	1	2
16569558	3	1	1	1	2	0	2	2	2	0	2	0	0	3	0	3	33	0	1	2
16570265	3	0	1	1	1	2	2	4	3	0	2	0	1	2	0	3	19	0	1	2
16570268	2	1	1	1	1	2	2	2	2	0	2	0	0	2	0	3	16	0	1	2
16570276	2	1	3	2	2	3	2	4	2	1	2	0	1	3	1	4	17	0	1	2
16571601	4	1	1	3	1	2	2	1	1	0	2	0	0	3	0	3	13	0	1	2
16571725	4	1	3	1	1	3	2	1	1	0	2	0	0	2	0	2	14	0	1	2
16571885	4	1	1	3	2	0	2	3	2	1	2	0	0	3	1	4	35	0	1	2
16571971	3	1	3	1	2	3	2	1	1	0	2	0	0	2	0	3	14	0	1	2
16572098	4	1	3	3	2	3	1	2	2	0	2	0	0	3	0	4	1	1	1	2
16572189	4	0	1	3	1	2	1	2	2	0	1	1	1	1	0	3	21	0	1	2
16572785	2	0	3	1	1	1	2	1	1	0	2	0	0	2	0	2	23	0	2	2
16573087	4	1	3	3	1	1	2	1	1	0	2	0	0	2	0	3	20	0	1	2
16574912	3	1	1	1	1	2	2	2	2	0	2	0	0	2	0	4	19	0	1	2
16574947	4	0	3	1	1	2	1	3	2	1	2	0	1	3	1	3	20	0	1	2
16575152	3	0	3	1	1	1	2	1	1	0	2	0	0	2	0	2	19	0	1	2
16576308	3	1	3	1	1	4	1	3	2	0	2	0	1	2	0	4	16	0	1	2
16577307	2	1	3	1	1	1	2	2	2	0	2	0	1	3	0	4	18	0	1	2
16577426	2	1	3	3	5	1	2	1	1	0	2	0	0	5	0	3	22	0	1	2
16579001	4	0	1	1	1	2	2	4	3	0	2	0	0	3	0	3	23	0	2	2
16579210	3	1	3	1	1	3	1	1	1	0	2	0	0	2	0	3	20	0	1	2
16581283	2	1	1	1	1	2	2	1	1	0	2	0	0	3	0	3	21	0	1	2
16582443	3	1	1	1	1	0	1	1	1	0	1	0	0	1	0	2	17	0	1	2
16582460	4	1	1	1	1	2	2	2	2	0	2	0	0	2	0	3	20	0	1	2
16582466	1	1	1	1	1	1	1	1	1	0	2	0	0	3	0	1	16	0	1	2
16583202	3	0	3	1	1	2	1	2	2	0	2	0	0	2	0	1	15	1	1	2
18076408	4	0	1	1	3	3	2	3	2	0	1	0	0	2	0	4	4	1	2	2
18559966	3	0	1	1	2	2	1	4	3	0	2	1	1	3	0	4	58	0	2	2
18609268	4	0	1	1	4	3	1	4	3	0	3	0	0	2	0	4	71	0	2	2
20101344	4	0	1	1	2	3	2	4	3	0	3	0	0	2	0	4	19	0	1	2
20101821	4	1	1	1	1	3	1	2	2	0	2	0	0	5	0	4	17	1	2	2
20114351	4	1	1	3	2	3	1	4	3	0	2	0	0	3	0	3	36	1	2	2
20114541	2	0	3	3	1	3	2	3	1	1	2	0	1	3	1	3	83	0	1	2
20114560	4	0	1	3	2	2	2	1	1	0	2	0	0	3	0	4	24	1	1	2
20114638	2	1	1	1	1	3	1	2	2	0	2	0	0	2	0	3	79	0	1	2
20114736	2	1	1	1	2	3	1	3	2	1	1	0	1	1	0	4	6	1	1	2
20114888	4	0	1	1	1	3	1	3	2	0	2	0	1	2	0	4	10	1	1	2
20114996	2	0	1	1	1	2	1	1	1	0	2	0	0	2	0	3	82	0	1	2
20116183	3	1	1	3	1	3	1	3	1	1	3	0	1	3	1	3	12	1	1	2
20116185	1	1	1	3	5	1	1	1	1	0	2	0	0	2	0	4	73	0	1	2
20116340	4	0	1	1	1	2	2	1	1	0	2	0	0	2	0	2	83	0	2	2
20116433	2	0	1	3	5	0	2	2	2	0	1	0	0	1	0	4	80	0	2	2
20116952	2	0	1	1	1	2	2	3	2	1	2	0	1	3	1	4	77	0	2	2
20116976	4	0	1	1	1	2	1	2	2	0	2	0	0	3	0	4	1	1	1	2
20117019	3	1	1	3	1	3	1	3	2	0	2	0	0	2	0	4	22	1	1	2
20117372	1	0	1	3	5	1	1	3	2	1	2	0	0	3	1	4	83	0	1	2
20117377	4	0	1	3	5	0	1	1	1	0	1	0	0	2	0	3	79	0	1	2
20117600	3	1	1	1	1	2	2	1	1	0	2	0	0	2	0	1	79	0	1	2
20117828	3	1	1	1	1	2	2	1	1	0	2	0	0	2	0	2	80	0	1	2
20117948	4	0	1	1	4	0	1	2	2	0	1	0	0	1	0	3	5	1	1	2
20118036	3	0	1	1	1	2	1	1	1	0	1	0	0	1	0	2	78	0	1	2
20118127	4	1	1	2	1	3	2	1	1	0	1	0	0	1	0	2	24	1	1	2
20118195	3	1	1	4	1	1	2	4	3	0	2	1	1	3	0	4	17	1	1	2
20120319	4	1	1	1	2	3	2	3	2	0	2	0	0	2	0	4	22	1	1	2
20120429	4	1	1	3	1	3	2	1	1	0	2	0	0	3	0	3	78	0	1	2
20120703	4	0	1	1	1	2	2	1	1	0	2	0	0	3	0	3	61	1	2	2
20120744	3	0	1	1	1	2	2	3	2	1	2	0	0	2	1	3	73	0	1	2
20120815	3	1	1	1	2	2	1	3	2	1	3	0	1	3	1	4	52	1	1	2
20121113	3	0	1	1	1	2	1	1	1	0	2	0	0	2	0	3	74	0	1	2
20121364	2	0	1	3	2	2	1	1	1	0	2	0	0	2	0	2	76	0	1	2
20121390	3	0	1	1	2	4	2	3	1	1	2	0	0	2	1	3	73	0	2	2
20121404	3	1	1	1	2	3	1	2	2	0	2	0	0	3	0	4	76	0	1	2
20121466	4	0	1	3	5	0	1	2	2	0	1	0	0	2	0	3	3	0	1	2
20122084	3	0	1	3	2	3	2	2	2	0	1	0	0	2	0	4	9	1	2	2
20122504	4	0	1	1	1	3	2	3	1	1	2	0	1	2	1	1	18	1	1	2
20124794	3	1	1	1	1	1	1	2	2	0	2	0	0	1	0	4	70	1	1	2
20126298	3	1	1	1	1	2	1	4	3	0	2	1	1	2	0	4	83	0	1	2
20126362	1	1	1	1	2	3	1	4	3	0	2	1	1	1	0	4	78	0	1	2
20126544	3	1	1	1	1	2	1	1	1	0	2	0	0	3	0	2	80	0	1	2
20126566	4	1	1	3	1	3	2	2	2	0	2	0	0	2	0	4	77	0	1	2
20126608	4	1	1	1	2	3	2	4	3	0	2	0	0	3	0	4	6	1	1	2
20127610	3	0	1	3	2	2	1	4	3	0	1	1	1	1	0	2	26	1	1	2
20129370	1	0	1	1	1	2	1	2	2	0	2	0	1	2	0	2	73	0	1	2
20130041	3	0	1	1	1	2	2	1	1	0	2	0	0	2	0	3	51	1	2	2
20130124	3	1	1	1	1	2	2	1	1	0	2	0	0	1	0	2	1	1	1	2
20130136	4	1	1	3	2	2	2	2	2	0	2	0	0	2	0	4	73	0	2	2
20131441	2	0	1	3	3	2	1	2	2	0	3	0	1	3	0	4	80	0	1	2
20131778	3	1	1	3	2	1	2	1	1	0	2	0	0	2	0	4	75	0	1	2
20132208	2	1	1	1	1	2	2	1	1	0	2	0	0	2	0	2	45	1	1	2
20132274	4	1	1	1	1	0	2	1	1	0	2	0	0	3	0	1	81	0	1	2
20132574	2	0	1	3	1	1	2	4	3	0	2	0	1	3	0	4	22	1	2	2
20134629	4	0	1	1	2	3	1	1	1	0	1	0	0	1	0	2	48	1	2	2
20143704	3	1	1	1	1	1	2	1	1	0	2	0	0	2	0	3	70	0	2	2
20145389	3	1	1	3	5	1	2	1	1	0	1	0	0	1	0	1	70	0	1	2
20148825	3	1	1	1	4	4	2	1	1	0	2	0	0	2	0	3	69	0	1	2
20149176	4	0	1	1	1	0	1	1	1	0	1	0	0	1	0	1	66	0	2	2
20151679	2	0	1	1	1	2	1	3	1	1	2	0	1	2	1	2	54	1	1	2
20153131	2	1	1	3	1	3	1	3	1	1	1	0	0	2	1	1	24	1	1	2
20153133	4	1	1	1	2	3	2	1	1	0	1	0	0	1	0	3	7	1	1	2
20153144	3	1	1	2	1	3	2	1	1	0	2	0	0	2	0	2	30	1	1	2
20153462	2	1	1	1	5	3	2	1	1	0	2	0	0	3	0	2	71	0	1	2
20153542	3	1	1	3	1	2	2	2	2	0	2	0	0	3	0	4	26	0	2	2
20155036	2	0	2	1	1	3	2	1	1	0	1	0	0	3	0	1	44	0	2	2
20155770	1	0	1	3	1	2	1	4	3	0	2	0	1	2	0	4	66	0	2	2
20155806	2	0	2	3	1	3	2	2	2	0	2	0	1	2	0	4	65	0	2	2
20156401	4	1	1	1	2	3	2	2	2	0	2	0	0	4	0	3	55	1	1	2
20156852	3	1	1	1	1	1	2	1	1	0	2	0	0	2	0	3	11	1	1	2
20157515	4	1	1	1	1	1	1	2	2	0	1	1	0	1	0	4	62	0	2	2
20158530	4	1	1	1	1	2	1	1	1	0	2	0	0	3	0	3	68	0	1	2
20158871	2	0	1	1	5	0	2	1	1	0	2	0	0	2	0	2	63	0	1	2
20159303	4	1	1	3	2	3	1	1	1	0	2	0	0	2	0	3	1	1	1	2
20159306	4	0	1	3	1	2	2	4	2	1	2	0	0	2	1	4	6	1	1	2
20159634	4	0	1	1	4	2	1	1	1	0	1	0	0	1	0	3	22	1	1	2
20159736	4	0	1	3	1	2	2	1	1	0	2	0	0	3	0	2	17	1	1	2
20159746	2	1	1	4	2	2	1	3	2	1	3	0	1	5	1	4	72	0	2	2
20159925	4	0	1	3	1	2	2	4	3	0	2	0	0	4	0	4	62	0	2	2
20160539	3	1	1	1	1	2	2	4	3	0	1	0	0	2	0	4	21	1	1	2
20161064	1	0	1	1	5	1	2	1	1	0	2	0	0	2	0	3	67	0	1	2
20161176	3	1	1	1	2	3	2	4	3	0	1	0	0	3	0	4	60	0	1	2
20161201	4	0	1	1	1	1	2	3	1	1	2	0	1	2	1	2	60	0	1	2
20162301	2	1	1	1	1	2	2	4	3	0	2	0	1	2	0	2	33	1	1	2
20162638	4	1	1	1	2	3	2	2	2	0	2	0	0	3	0	4	65	0	1	2
20163389	3	1	1	1	2	2	1	2	2	0	2	0	0	3	0	3	67	0	1	2
20163433	2	1	1	1	2	2	1	3	2	0	3	0	0	3	0	4	55	0	1	2
20163640	3	1	1	3	2	2	1	1	1	0	2	0	0	2	0	2	63	0	1	2
20163950	4	1	1	1	2	3	1	4	3	0	1	0	1	2	0	4	61	0	2	2
20164047	4	0	1	1	1	3	2	2	2	0	2	0	0	1	0	4	64	0	1	2
20165393	2	1	1	1	2	3	2	1	1	0	2	0	0	3	0	3	71	0	1	2
20165649	3	1	1	3	2	2	2	1	1	0	2	0	0	2	0	2	70	0	1	2
20166274	3	0	1	1	1	1	1	1	1	0	2	0	0	2	0	3	72	0	1	2
20166523	4	0	1	2	1	2	2	2	2	0	2	0	0	1	0	3	4	1	1	2
20167034	3	1	1	1	1	1	1	2	2	0	2	0	0	2	0	3	49	0	2	2
20168578	3	1	1	1	2	3	1	3	2	1	2	0	0	3	1	4	63	0	1	2
20168635	3	0	1	4	2	2	2	1	1	0	2	0	0	2	0	3	68	0	1	2
20168727	1	0	1	1	2	3	1	4	3	0	3	1	0	2	0	3	70	0	1	2
20169030	2	0	1	2	2	3	2	4	2	1	3	0	0	3	1	4	60	0	1	2
20169176	2	1	1	1	1	3	1	1	1	0	2	0	0	2	0	3	60	0	1	2
20169503	3	1	1	1	5	0	1	4	3	0	1	0	0	1	0	3	63	0	2	2
20169538	3	0	1	1	1	3	1	2	2	0	2	0	0	2	0	3	62	0	1	2
20170636	4	0	1	1	4	3	1	4	3	0	2	1	1	3	0	4	7	1	1	2
20170801	2	1	1	1	2	3	1	2	2	0	3	0	0	2	0	4	68	0	1	2
20170875	2	0	1	1	5	1	1	2	2	0	2	0	0	2	0	2	60	0	1	2
20171053	2	1	1	2	1	3	2	2	2	0	2	0	0	2	0	4	61	0	1	2
20171672	3	0	1	1	1	2	1	2	2	0	2	0	0	3	0	4	60	0	1	2
20171716	4	1	1	3	1	3	2	1	1	0	1	0	0	2	0	2	23	1	1	2
20172617	4	0	1	1	2	3	2	1	1	0	2	0	0	2	0	2	37	1	2	2
20173298	3	1	1	3	2	3	1	2	2	0	2	0	0	3	0	4	59	0	1	2
20173797	3	1	1	1	1	2	2	3	2	1	2	0	0	2	1	4	57	0	1	2
20174447	3	0	1	1	2	3	2	2	2	0	2	0	0	4	0	4	55	0	1	2
20174558	3	1	1	3	2	3	2	1	1	0	2	0	0	2	0	3	59	0	1	2
20175259	3	0	1	1	1	3	2	2	2	0	2	0	0	3	0	4	57	0	2	2
20175353	3	1	1	3	2	3	1	2	2	0	2	0	0	2	0	4	58	0	1	2
20176269	3	0	1	3	5	2	1	1	1	0	2	0	0	2	0	1	54	0	1	2
20176890	4	0	1	1	1	3	2	2	2	0	2	0	0	1	0	2	12	1	1	2
20177156	2	0	1	1	1	2	1	4	3	0	3	0	0	2	0	4	68	0	1	2
20177326	2	0	1	2	1	2	2	2	2	0	2	0	0	3	0	4	14	1	2	2
20181599	3	0	1	1	2	3	2	1	1	0	2	0	0	3	0	2	58	0	1	2
20182277	4	1	1	3	2	3	1	2	2	0	1	0	0	1	0	4	55	0	2	2
20182481	4	0	1	3	1	2	2	4	3	0	2	0	1	2	0	4	52	0	2	2
20183091	1	1	1	3	5	2	2	2	2	0	2	0	0	3	0	3	17	0	1	2
20183936	3	1	1	1	5	2	1	2	2	0	2	0	0	3	0	4	54	0	1	2
20184944	4	0	1	3	1	2	2	1	1	0	1	0	0	1	0	3	9	1	1	2
20185597	3	0	1	1	2	3	1	3	2	1	2	0	1	2	1	4	46	1	1	2
20186443	4	1	1	1	1	1	2	1	1	0	2	0	0	3	0	3	52	0	1	2
20186948	2	0	1	1	1	2	2	1	1	0	2	0	0	2	0	2	51	0	2	2
20187612	2	1	1	3	1	3	2	1	1	0	2	0	0	2	0	2	56	0	1	2
20187790	3	1	1	1	2	3	1	3	2	0	2	0	1	2	0	4	52	0	1	2
20187822	3	1	1	1	2	3	1	3	2	0	2	1	1	4	0	4	54	0	1	2
20187844	3	0	1	1	2	3	2	1	1	0	2	0	0	2	0	3	47	1	1	2
20187918	4	1	1	3	1	2	2	2	2	0	2	0	0	2	0	2	46	1	1	2
20188060	4	0	1	1	2	2	2	1	1	0	1	0	0	1	0	1	32	1	1	2
20188274	4	0	1	3	1	2	1	1	1	0	2	0	0	3	0	3	52	0	1	2
20188867	4	0	1	1	2	2	1	1	1	0	1	0	0	2	0	2	49	0	1	2
20188879	2	0	1	1	2	3	2	2	2	0	2	0	1	2	0	4	48	0	1	2
20190968	4	0	1	1	1	3	2	1	1	0	1	0	0	3	0	2	50	0	1	2
20191512	4	1	1	1	1	2	2	1	1	0	2	0	0	2	0	3	2	1	1	2
20193144	3	0	1	3	2	2	2	2	2	0	2	0	0	2	0	4	52	0	1	2
20194089	1	0	1	1	1	3	2	4	3	0	2	1	1	2	0	4	12	1	1	2
20194162	3	0	1	1	1	1	1	1	1	0	2	0	0	3	0	2	45	0	1	2
20195657	2	0	1	2	1	0	2	1	1	0	2	0	0	2	0	2	55	0	1	2
20196893	3	1	1	3	2	3	1	1	1	0	2	0	0	2	0	3	49	0	1	2
20197264	4	0	1	3	1	1	2	2	2	0	2	0	0	2	0	2	50	0	1	2
20198013	2	0	1	1	1	2	2	1	1	0	2	0	0	2	0	3	56	0	1	2
20199729	2	1	1	1	2	2	2	2	2	0	2	0	0	2	0	3	50	0	1	2
20199874	4	1	1	1	1	0	2	3	1	1	3	0	0	1	0	3	55	0	1	2
20200074	3	0	1	3	5	1	1	4	3	0	1	0	0	1	0	1	46	0	1	2
20201331	3	0	1	3	1	1	2	1	1	0	2	0	0	2	0	2	54	0	1	2
20202122	4	0	1	1	1	3	2	1	1	0	1	0	0	2	0	2	44	0	1	2
20203259	3	0	1	1	1	2	2	2	2	0	2	0	0	3	0	4	44	0	1	2
20203634	1	0	1	1	1	2	1	3	1	1	2	0	1	3	1	2	52	0	1	2
20203841	3	1	3	1	2	2	1	2	2	0	3	0	1	2	0	3	50	0	1	2
20204459	4	1	1	1	2	3	1	4	2	1	2	0	0	2	1	4	43	0	1	2
20204623	3	1	1	3	5	1	2	3	1	1	2	0	0	2	1	3	49	0	1	2
20205414	2	0	1	2	5	0	2	1	1	0	2	0	0	2	0	2	51	0	1	2
20576798	3	1	1	1	2	3	1	3	1	1	2	0	1	2	1	3	38	0	1	2
20576964	3	0	1	3	2	2	1	1	1	0	2	1	1	2	0	1	12	0	2	2
20577128	3	0	1	3	2	3	1	2	2	0	2	0	0	3	0	4	42	0	2	2
20577225	4	1	1	1	1	2	2	2	2	0	2	0	0	2	0	4	34	1	2	2
20577231	3	1	2	3	1	2	2	1	1	0	2	0	0	2	0	3	50	0	1	2
20579061	3	0	1	1	2	2	2	2	2	0	2	0	0	2	0	4	31	1	1	2
20579440	4	0	1	3	5	0	1	1	1	0	1	0	0	1	0	1	53	0	1	2
20579468	3	1	1	1	2	2	2	2	2	0	2	0	0	2	0	2	51	0	1	2
20579544	3	1	1	1	1	2	1	1	1	0	2	0	0	2	0	2	48	0	1	2
20579572	4	1	1	1	1	0	2	1	1	0	1	0	0	1	0	2	37	1	1	2
20579774	3	0	1	1	1	3	1	2	2	0	1	0	0	2	0	2	49	0	1	2
20579806	3	0	1	2	1	3	2	3	2	1	2	0	1	2	1	3	49	0	2	2
20579808	4	0	1	3	1	3	1	2	2	0	2	0	0	2	0	4	48	0	1	2
20579950	4	1	1	1	1	3	1	1	1	0	2	0	0	3	0	4	36	0	1	2
20580686	2	0	1	2	1	2	2	3	2	1	2	0	1	2	1	2	40	0	1	2
20581326	4	1	1	1	1	2	2	1	1	0	2	0	0	2	0	3	42	0	1	2
20582386	2	0	1	1	1	1	2	1	1	0	1	0	0	2	0	2	44	0	1	2
20583326	3	1	1	2	1	3	2	3	2	1	2	1	1	2	1	3	43	0	1	2
20583737	4	1	1	2	2	3	2	4	3	0	1	0	1	1	0	2	5	1	1	2
20583742	4	0	1	3	2	2	2	4	3	0	2	0	1	2	0	4	11	1	1	2
20583942	1	0	1	1	1	0	2	1	1	0	2	0	0	2	0	1	19	0	1	2
20584140	2	0	1	3	1	3	2	2	2	0	1	0	1	1	0	4	36	0	1	2
20586289	2	1	1	1	1	0	2	2	2	0	2	0	0	2	0	2	37	0	1	2
20587677	3	1	1	1	1	3	2	4	3	0	2	0	1	2	0	4	23	1	1	2
20587816	4	1	1	1	2	2	1	3	2	1	2	1	0	2	1	4	35	1	1	2
20587826	3	1	1	3	1	2	1	4	3	0	1	0	0	2	0	3	32	1	1	2
20587848	4	0	1	1	1	2	2	2	2	0	2	0	0	3	0	2	43	0	1	2
20588659	1	0	1	1	1	3	2	2	2	0	2	0	1	3	0	4	40	0	1	2
20589876	3	1	1	1	1	2	1	2	2	0	2	0	0	3	0	4	52	0	1	2
20590085	4	0	1	1	1	2	1	1	1	0	1	0	0	1	0	2	36	0	1	2
20590459	2	1	1	1	1	3	2	1	1	0	2	0	0	2	0	3	41	0	1	2
20593285	3	1	1	1	2	2	2	1	1	0	2	0	0	4	0	2	41	0	2	2
20593675	4	0	1	1	1	2	2	2	2	0	2	0	0	2	0	2	34	0	1	2
20593937	4	0	1	3	1	2	2	4	3	0	2	0	0	2	0	4	41	0	1	2
20595106	3	0	1	3	1	3	2	3	1	1	3	0	1	5	1	3	39	0	1	2
20595650	2	0	1	1	1	3	2	4	3	0	3	1	1	2	0	4	7	1	1	2
20595758	3	0	1	3	1	2	2	1	1	0	2	0	0	2	0	3	37	0	1	2
20596176	3	1	1	3	2	3	2	2	2	0	2	0	0	2	0	4	38	0	1	2
20596290	4	0	1	1	2	3	2	2	2	0	2	0	1	2	0	4	43	1	2	2
20596863	3	1	1	1	3	3	2	1	1	0	1	0	0	1	0	2	33	0	2	2
20598820	4	0	1	1	2	2	2	4	2	1	2	0	0	2	1	4	34	0	1	2
20599124	4	0	1	1	1	2	2	1	1	0	2	0	0	2	0	2	33	0	1	2
20599311	4	0	1	1	2	3	1	1	1	0	4	0	0	1	0	2	7	1	1	2
20599470	3	0	1	1	1	1	2	1	1	0	2	0	0	3	0	2	40	0	1	2
20599589	4	0	1	3	1	3	2	3	2	1	2	0	0	2	1	4	44	0	2	2
20599617	3	1	1	1	1	2	2	4	3	0	3	1	1	3	0	4	41	0	1	2
20600405	2	1	1	3	1	3	2	3	2	0	2	0	1	2	0	4	29	0	1	2
20600452	4	0	1	1	1	2	1	1	1	0	2	0	0	2	0	2	29	0	1	2
20601015	1	0	1	1	1	3	2	4	3	0	2	0	0	2	0	2	48	0	1	2
20601403	4	0	1	1	1	2	1	1	1	0	2	0	0	2	0	2	42	0	1	2
20601535	4	0	1	1	2	2	1	1	1	0	2	0	0	2	0	2	39	0	2	2
20602224	3	1	1	1	2	3	2	2	2	0	1	0	0	5	0	4	20	1	1	2
20603040	4	1	1	3	1	2	2	1	1	0	2	0	0	2	0	3	35	0	1	2
20603936	3	1	1	3	5	2	1	2	2	0	2	0	0	2	0	4	32	0	1	2
20604532	4	1	1	3	2	3	1	3	2	0	2	0	0	3	0	4	11	1	1	2
20604784	4	1	1	1	1	2	2	2	2	0	2	0	1	3	0	3	31	0	1	2
20605153	3	0	1	1	5	1	2	2	2	0	2	0	0	2	0	4	44	0	2	2
20605674	3	1	1	1	1	3	1	1	1	0	2	0	0	2	0	2	46	0	1	2
20605761	2	1	1	1	2	2	2	1	1	0	2	0	0	2	0	3	42	0	1	2
20605809	3	1	1	1	5	2	2	1	1	0	1	0	0	1	0	4	34	0	1	2
20606042	4	0	1	3	1	1	2	2	2	0	2	0	0	2	0	4	43	0	1	2
20606494	4	0	1	1	1	2	2	4	2	1	2	0	1	3	1	4	39	0	1	2
20607163	3	1	1	2	2	0	2	1	1	0	4	1	0	1	0	3	44	0	1	2
20608590	4	0	1	1	5	2	1	2	2	0	3	0	0	4	0	4	35	0	1	2
20608635	2	0	1	4	2	3	1	2	2	0	2	0	0	2	0	3	37	0	1	2
20609345	4	0	1	1	1	1	1	2	2	0	2	0	0	2	0	4	33	0	1	2
20609630	3	0	1	1	1	1	1	3	2	1	2	0	0	2	1	4	30	0	1	2
20610732	3	1	1	1	1	3	1	1	1	0	2	0	0	3	0	3	29	1	1	2
20611012	3	0	1	1	1	1	1	1	1	0	2	0	0	2	0	4	26	0	1	2
20611307	4	1	1	1	5	3	2	4	3	0	2	0	1	2	0	4	45	0	1	2
20611318	4	1	1	3	1	0	2	4	2	1	2	0	1	3	1	4	41	0	1	2
20611870	2	0	1	1	2	2	1	2	2	0	2	0	0	2	0	4	35	0	1	2
20613359	2	0	1	1	1	2	2	4	2	1	2	0	1	3	1	4	31	0	1	2
20614231	3	1	1	3	2	3	1	1	1	0	2	0	0	3	0	4	30	1	1	2
20614609	3	0	1	1	2	2	1	1	1	0	1	0	0	2	0	3	28	0	1	2
20614736	3	0	1	1	1	3	2	2	2	0	2	0	0	2	0	3	25	0	1	2
20617796	1	0	1	1	1	0	1	1	1	0	2	0	0	5	0	2	25	0	2	2
20617850	3	0	1	1	2	3	1	4	3	0	2	1	1	3	0	4	24	0	1	2
20618208	2	0	1	1	1	0	2	1	1	0	2	0	0	3	0	2	28	0	1	2
20618874	4	1	1	1	1	2	1	2	2	0	2	0	0	4	0	4	8	1	1	2
20619581	3	1	1	4	2	3	2	2	2	0	2	0	1	2	0	4	35	0	1	2
20620335	4	0	1	3	1	0	1	1	1	0	2	0	0	3	0	3	30	0	1	2
20621767	4	1	1	1	1	2	1	1	1	0	1	0	0	1	0	2	25	0	1	2
20621957	4	0	1	3	1	0	1	4	3	0	2	0	1	3	0	4	23	1	2	2
20622161	3	1	1	1	1	2	2	1	1	0	2	0	0	2	0	3	20	0	1	2
20624743	2	1	1	1	1	3	2	2	2	0	1	0	0	2	0	4	25	0	1	2
20625463	3	1	1	4	2	3	1	3	2	1	3	0	0	3	1	4	27	0	1	2
20625626	3	1	1	3	2	2	1	1	1	0	2	0	0	3	0	1	29	0	1	2
20625674	3	1	1	1	1	2	2	2	2	0	2	0	0	2	0	2	19	0	1	2
20626476	2	0	1	1	1	0	2	3	2	1	2	0	1	2	1	4	20	0	1	2
20626893	4	1	1	1	2	2	1	1	1	0	2	0	0	3	0	3	28	0	1	2
20627356	3	0	1	1	1	1	2	2	2	0	2	0	0	2	0	2	26	0	1	2
20628526	2	0	2	1	1	0	1	2	2	0	2	0	0	2	0	3	34	0	1	2
20628530	3	1	1	1	1	3	1	3	2	0	2	0	0	3	0	4	35	0	1	2
20629165	3	0	3	3	1	2	2	1	1	0	2	0	0	2	0	2	30	0	1	2
20630071	4	1	1	3	1	2	2	2	2	0	1	0	0	3	0	3	32	1	1	2
20630097	4	1	1	3	2	2	2	3	2	0	1	0	0	2	0	4	25	0	1	2
20630375	4	1	1	1	1	2	1	1	1	0	2	0	0	2	0	2	28	0	1	2
20630684	1	1	1	1	1	2	2	2	2	0	2	0	0	2	0	4	27	0	1	2
20630914	3	0	1	1	1	2	1	1	1	0	2	0	0	3	0	2	20	0	1	2
20631354	4	1	1	1	1	1	1	1	1	0	2	0	0	2	0	2	32	0	1	2
20632637	3	0	1	1	1	3	1	3	2	0	3	0	1	3	0	4	25	0	1	2
20632947	4	0	1	1	1	2	1	3	2	1	2	0	1	2	1	2	22	0	1	2
20633118	2	0	1	1	2	3	2	4	3	0	2	0	0	2	0	2	26	0	1	2
20633191	2	1	1	3	1	0	1	2	2	0	2	0	0	2	0	3	24	0	1	2
20633465	2	1	1	1	1	2	1	1	1	0	2	0	0	2	0	2	18	0	1	2
20634124	3	1	1	1	3	2	2	1	1	0	1	0	0	2	0	2	35	0	1	2
20634248	2	0	1	1	1	2	2	1	1	0	2	0	0	2	0	2	23	0	1	2
20634256	4	1	1	1	2	2	1	2	2	0	3	0	0	2	0	4	21	0	1	2
20634530	4	0	1	1	2	2	2	1	1	0	1	0	0	1	0	2	17	1	2	2
20634539	4	1	1	3	1	2	1	1	1	0	1	0	0	1	0	2	3	1	1	2
20635470	3	0	1	3	5	2	2	1	1	0	2	0	0	2	0	2	23	0	1	2
20636038	3	1	1	3	1	2	1	1	1	0	1	0	0	2	0	2	18	0	1	2
20636299	4	0	1	1	2	2	2	2	2	0	1	0	0	1	0	4	22	0	1	2
20636932	2	1	1	1	1	3	1	1	1	0	2	0	0	2	0	3	31	0	1	2
20638247	2	0	1	1	1	3	1	1	1	0	2	0	0	3	0	3	16	0	1	2
20639228	2	0	1	3	2	3	1	1	1	0	1	0	0	2	0	2	19	0	1	2
20639774	4	0	1	1	2	2	1	2	2	0	1	0	0	2	0	3	32	0	1	2
20639775	3	0	1	1	1	2	2	2	2	0	2	0	0	2	0	4	33	0	1	2
20639783	3	1	1	1	2	2	1	2	2	0	2	0	0	3	0	3	31	0	1	2
20640091	4	1	1	3	1	2	2	1	1	0	1	0	0	2	0	2	29	0	1	2
20640663	3	0	1	3	1	3	1	1	1	0	1	0	0	2	0	3	24	0	1	2
20640700	3	1	1	1	2	2	2	2	2	0	2	0	0	2	0	4	26	0	1	2
20642078	3	0	1	4	1	2	1	3	2	0	2	0	0	2	0	4	26	0	1	2
20642123	3	0	1	1	1	2	1	1	1	0	2	0	0	2	0	3	25	0	1	2
20642128	3	1	1	3	2	2	2	4	3	0	2	1	1	5	0	4	29	0	1	2
20642235	4	0	1	1	2	3	2	1	1	0	2	0	0	3	0	2	25	0	1	2
20642344	4	1	1	1	1	2	1	4	3	0	2	0	0	2	0	4	26	0	1	2
20642648	3	0	1	1	1	1	1	2	2	0	2	0	0	2	0	4	16	0	1	2
20642683	3	1	1	3	2	2	2	3	2	0	2	0	1	2	0	4	14	0	1	2
20642725	3	0	1	2	5	0	2	3	1	1	2	0	0	2	1	2	13	0	1	2
20643030	2	0	2	1	1	3	2	2	2	0	2	0	1	2	0	4	27	1	1	2
20644270	4	1	1	1	2	3	1	2	2	0	2	0	0	3	0	2	13	0	1	2
20644608	4	1	1	3	2	3	2	1	1	0	2	0	0	2	0	4	29	0	1	2
20644679	4	1	1	1	1	3	2	1	1	0	1	0	0	3	0	2	17	0	1	2
20647052	1	0	1	4	5	1	2	3	2	1	2	0	0	2	1	2	23	0	1	2
20647205	4	1	1	4	2	2	1	4	3	0	2	0	0	4	0	4	12	0	1	2
20647237	3	0	1	1	1	2	2	1	1	0	2	0	0	3	0	2	14	0	1	2
20648050	3	0	1	1	5	1	2	1	1	0	2	0	0	3	0	2	21	0	1	2
20648971	4	1	1	3	2	2	2	1	1	0	2	0	0	3	0	2	22	0	2	2
20650371	2	1	1	1	1	2	2	2	2	0	1	0	0	1	0	4	17	0	1	2
20652281	3	1	1	1	2	2	1	1	1	0	2	0	0	2	0	2	13	0	1	2
20652310	3	0	1	4	1	2	2	1	1	0	2	0	0	3	0	3	2	1	1	2
20652600	3	1	1	1	1	2	2	1	1	0	2	0	0	2	0	2	16	0	1	2
20652631	4	1	1	1	2	2	1	1	1	0	2	0	0	3	0	2	15	0	1	2
20653782	3	0	1	3	5	0	2	1	1	0	1	0	0	2	0	2	16	0	1	2
20654710	4	1	1	1	2	3	2	2	2	0	1	0	0	1	0	2	17	0	1	2
20656052	3	1	1	3	1	0	2	1	1	0	1	0	0	2	0	3	12	0	2	2
20656154	4	0	3	1	1	2	2	2	2	0	1	1	0	2	0	3	18	0	1	2
20656913	4	1	1	1	1	2	1	4	3	0	2	0	0	2	0	4	16	0	1	2
20657820	2	1	1	1	1	3	2	4	3	0	2	0	1	5	0	3	15	0	1	2
20658363	3	1	1	3	1	2	2	4	3	0	2	0	1	2	0	4	18	0	1	2
20658365	4	0	1	3	1	2	2	1	1	0	2	0	0	2	0	3	14	1	2	2
20658549	1	0	1	3	1	3	2	1	1	0	1	0	0	2	0	2	14	0	1	2
20659079	2	1	1	1	2	3	1	1	1	0	2	0	0	2	0	2	20	0	1	2
20659457	4	0	1	1	1	2	2	4	2	1	3	0	1	3	1	4	13	0	1	2
20660760	4	1	1	1	1	2	1	1	1	0	2	0	0	3	0	3	13	0	1	2
20661138	3	1	1	1	1	0	2	1	1	0	2	0	0	2	0	3	17	0	1	2
20661310	4	0	1	1	2	3	1	2	2	0	2	0	0	2	0	4	15	0	1	2
20661708	2	0	1	2	2	2	2	1	1	0	2	0	0	2	0	2	12	0	1	2
20661718	2	1	1	3	1	2	2	4	2	1	2	0	1	3	1	4	15	0	1	2
20661929	3	0	1	3	5	0	1	2	2	0	2	0	0	2	0	4	21	0	1	2
20662364	3	1	1	1	2	3	1	2	2	0	2	1	0	2	0	3	19	0	1	2
20662689	4	1	1	1	1	1	2	1	1	0	2	1	0	1	0	2	17	0	1	2
20662700	2	0	2	1	1	0	1	1	1	0	1	0	1	1	0	2	19	0	2	2
20662772	2	0	1	1	1	3	1	3	2	1	3	0	1	4	1	4	17	0	1	2
20663284	2	1	1	1	1	2	1	1	1	0	2	0	0	2	0	3	16	0	1	2
20664131	1	0	1	3	5	1	2	1	1	0	2	0	0	1	0	3	14	0	1	2
20664226	4	1	1	3	2	3	1	2	2	0	2	0	0	2	0	4	12	0	1	2
20664370	2	1	1	3	1	2	1	2	2	0	2	0	0	2	0	2	15	0	1	2
20664473	3	1	1	3	1	2	2	2	2	0	1	0	0	2	0	2	12	0	2	2
20664516	2	0	1	1	1	2	1	1	1	0	1	0	0	2	0	3	18	0	1	2
20664890	2	1	1	3	1	3	2	1	1	0	2	0	0	2	0	3	14	0	1	2
20665204	4	0	1	1	2	2	2	1	1	0	3	1	1	1	0	2	15	0	1	2
20665327	4	0	1	2	5	0	2	4	3	0	1	0	0	2	0	1	22	0	1	2
20665433	2	0	1	1	1	3	2	2	2	0	2	0	0	2	0	3	13	0	1	2
20665554	4	1	1	1	2	3	2	1	1	0	2	0	0	3	0	3	15	0	1	2
20723590	4	0	1	3	1	2	2	2	2	0	2	0	0	2	0	4	77	0	1	2
21630579	4	0	1	1	2	2	2	1	1	0	2	0	0	2	0	2	64	0	2	2
21640014	4	0	1	1	1	1	2	1	1	0	2	0	0	5	0	3	72	0	2	2
21647862	4	0	1	1	1	2	1	4	2	1	3	0	0	4	1	4	31	0	2	2
22030167	4	1	1	2	2	0	2	1	1	0	2	0	0	1	0	4	25	1	2	2
22036337	3	0	1	1	1	1	2	1	1	0	2	0	0	3	0	3	68	0	2	2
22457598	2	1	1	3	1	1	2	1	1	0	2	0	0	2	0	3	43	0	1	2
22459456	4	1	1	3	1	1	2	3	1	1	2	1	1	2	1	2	77	1	2	2
22460257	4	1	2	1	1	3	2	2	2	0	2	0	0	2	0	4	35	1	1	2
22460558	4	1	1	1	2	2	2	2	2	0	3	0	1	5	0	4	81	0	1	2
22461858	4	0	1	3	1	3	1	2	2	0	2	1	0	2	0	4	14	0	1	2
22462603	1	1	1	3	1	2	1	2	2	0	2	0	1	3	0	3	73	0	1	2
22463451	4	1	1	4	2	2	2	2	2	0	2	0	0	2	0	4	15	1	1	2
22463563	2	0	1	3	1	2	2	3	2	0	2	0	1	2	0	4	76	0	1	2
22465156	4	1	1	1	2	2	2	2	2	0	2	0	0	3	0	3	73	0	1	2
22465214	3	1	1	3	1	1	1	1	1	0	2	0	0	2	0	2	72	0	1	2
22465842	4	1	1	3	1	3	2	2	2	0	1	0	0	1	0	3	2	1	1	2
22467219	3	0	1	1	1	2	2	2	2	0	2	0	0	1	0	3	74	0	1	2
22468926	3	0	1	2	1	1	2	2	2	0	2	0	0	2	0	2	77	0	1	2
22469521	2	0	1	3	1	1	2	1	1	0	2	0	0	2	0	3	39	1	1	2
22470469	4	1	1	1	5	1	1	2	2	0	2	0	0	2	0	2	44	1	1	2
22470927	4	1	1	1	2	2	2	3	1	1	2	0	0	2	1	3	67	0	2	2
22470931	4	0	1	1	2	2	2	1	1	0	2	0	0	4	0	2	67	0	1	2
22471579	2	1	1	3	1	1	2	1	1	0	3	0	0	3	0	2	71	0	1	2
22473180	3	0	3	3	1	3	1	3	2	1	2	0	0	3	1	4	67	1	1	2
22473596	4	1	1	4	1	1	1	1	1	0	2	0	1	2	0	2	61	0	1	2
22473848	4	0	1	3	2	2	2	2	2	0	2	0	0	2	0	2	80	0	1	2
22475263	3	0	1	3	4	0	1	1	1	0	1	0	0	1	0	1	79	0	1	2
22475746	3	0	1	2	2	3	2	3	2	1	2	0	1	2	1	4	20	1	1	2
22475973	3	1	1	3	1	2	1	3	1	1	3	0	1	4	1	3	71	0	2	2
22476621	4	0	1	1	1	1	2	1	1	0	2	0	0	2	0	2	65	0	1	2
22476711	4	1	1	1	1	2	2	2	2	0	2	0	0	2	0	4	69	0	1	2
22477648	3	0	1	3	1	3	1	2	2	0	2	0	0	3	0	3	62	0	1	2
22478576	4	0	1	3	2	3	2	2	2	0	2	0	0	2	0	4	74	0	1	2
22479065	4	0	1	2	1	3	2	4	3	0	3	0	1	3	0	4	8	1	1	2
22480826	4	0	1	3	2	3	2	1	1	0	2	0	0	2	0	2	63	0	1	2
22481260	3	1	1	1	1	2	1	4	3	0	2	0	0	2	0	3	57	0	1	2
22481767	3	0	1	1	2	2	2	1	1	0	2	0	0	1	0	4	80	0	1	2
22482176	3	0	1	1	1	1	2	1	1	0	2	0	0	3	0	2	69	0	1	2
22482317	2	1	1	1	5	0	2	3	1	1	2	0	0	2	1	2	63	0	1	2
22485179	2	0	1	1	1	2	2	1	1	0	2	0	0	3	0	2	58	0	1	2
22485211	2	1	3	1	2	3	1	2	2	0	2	1	0	5	0	4	58	0	1	2
22486622	4	0	1	2	1	2	2	1	1	0	2	0	0	4	0	2	14	1	1	2
22486638	4	1	1	1	1	3	2	3	1	1	1	1	0	2	1	3	21	1	1	2
22487198	3	1	1	3	2	2	2	3	2	0	2	0	0	3	0	4	47	1	2	2
22487293	4	1	1	1	1	2	1	1	1	0	2	0	0	2	0	1	52	0	2	2
22487447	3	1	1	3	1	1	2	2	2	0	2	0	0	2	0	4	72	0	1	2
22487959	2	1	1	3	1	2	2	2	2	0	2	0	0	2	0	4	29	1	1	2
22488718	3	1	1	1	1	1	2	1	1	0	2	0	0	3	0	3	58	1	1	2
22491277	4	0	1	1	1	1	2	2	2	0	2	0	0	4	0	4	64	0	1	2
22491849	3	0	1	1	5	1	2	1	1	0	2	0	0	3	0	3	47	0	1	2
22495499	4	1	1	1	1	2	2	1	1	0	2	0	0	2	0	3	49	0	1	2
22495614	4	1	1	1	2	3	1	3	2	1	2	0	0	2	1	3	21	1	1	2
22496071	1	1	1	1	5	1	1	1	1	0	1	0	0	1	0	2	44	0	1	2
22497060	2	1	1	1	1	2	1	2	2	0	2	0	0	3	0	3	57	0	1	2
22497170	4	0	1	1	2	2	2	3	2	1	2	0	1	5	1	4	57	0	1	2
22498681	1	0	1	3	5	1	1	3	2	0	2	0	0	2	0	4	48	0	2	2
22499885	3	1	1	1	2	2	1	2	2	0	1	0	0	1	0	4	5	1	1	2
22499925	2	0	1	4	5	0	1	1	1	0	3	0	0	2	0	2	57	0	1	2
22500451	3	1	1	3	1	2	2	4	3	0	2	0	0	3	0	4	31	1	1	2
22500600	3	0	1	3	1	2	1	2	2	0	2	0	0	4	0	3	49	0	1	2
22501020	2	0	1	1	1	2	2	1	1	0	2	0	0	2	0	3	49	0	1	2
22502686	4	0	1	1	5	4	1	4	2	1	2	0	1	3	1	4	46	0	1	2
22504817	4	0	1	1	1	2	2	3	1	1	2	0	1	2	1	2	29	1	1	2
22505260	2	0	1	3	2	1	1	1	1	0	2	0	0	2	0	4	40	0	1	2
22505447	3	0	1	1	1	2	2	2	2	0	1	0	0	2	0	3	49	0	1	2
22506387	3	0	1	1	5	1	1	1	1	0	2	0	0	2	0	3	44	0	1	2
22506600	4	0	1	3	1	2	2	1	1	0	1	0	0	2	0	2	52	0	1	2
22506745	4	1	1	1	1	2	1	1	1	0	2	0	0	3	0	2	51	0	1	2
22506864	4	1	1	3	2	2	2	4	3	0	2	0	0	4	0	4	55	0	1	2
22508147	4	0	1	3	1	2	1	1	1	0	1	0	0	3	0	2	38	0	1	2
22508848	4	0	1	1	2	2	1	1	1	0	1	0	0	1	0	2	28	1	1	2
22510110	3	1	1	1	1	1	2	1	1	0	2	0	0	2	0	3	43	0	1	2
22511544	4	0	1	3	1	2	2	3	1	1	2	0	1	5	1	2	39	0	1	2
22512741	4	0	1	1	2	3	2	1	1	0	1	0	1	1	0	2	46	0	2	2
22514274	2	1	1	3	1	3	1	3	2	0	3	0	1	3	0	4	24	1	1	2
22515379	4	1	1	1	2	3	1	1	1	0	2	0	0	2	0	3	38	0	1	2
22515472	3	0	1	3	5	0	1	1	1	0	3	0	0	2	0	3	44	0	1	2
22519461	3	0	1	1	2	2	2	3	1	1	2	0	0	4	1	3	33	0	2	2
22519869	4	0	1	3	1	2	2	3	2	1	2	1	1	3	1	3	6	1	1	2
22519920	3	1	1	3	1	2	1	2	2	0	1	0	0	2	0	4	39	0	1	2
22519925	3	1	1	1	1	2	1	1	1	0	2	0	0	3	0	3	37	0	1	2
22520100	2	0	1	3	5	0	1	1	1	0	1	0	0	2	0	2	36	0	1	2
22520267	2	0	1	1	1	4	2	2	2	0	1	1	0	1	0	2	45	0	1	2
22521916	4	0	1	3	1	2	1	3	2	0	2	0	0	2	0	4	31	0	1	2
22522269	2	1	1	1	2	2	1	1	1	0	2	0	0	3	0	2	32	0	1	2
22523975	4	0	1	1	2	3	2	4	3	0	2	0	0	5	0	4	36	0	1	2
22524093	3	0	1	1	5	1	2	1	1	0	1	0	0	1	0	3	32	0	2	2
22524992	4	0	1	3	5	1	1	1	1	0	4	0	0	1	0	2	30	0	1	2
22525225	1	1	1	4	5	1	2	2	2	0	3	0	0	2	0	4	31	0	1	2
22525683	1	0	1	2	5	0	2	1	1	0	2	0	0	3	0	2	27	0	1	2
22525889	3	1	1	1	2	2	1	1	1	0	2	0	0	3	0	3	31	0	1	2
22526036	4	1	2	1	1	2	2	1	1	0	2	0	0	3	0	3	28	0	1	2
22526102	4	0	1	1	1	3	2	1	1	0	2	0	0	4	0	2	28	0	1	2
22526716	4	0	1	1	1	0	2	1	1	0	1	0	0	2	0	2	31	0	2	2
22528489	3	1	1	1	1	1	2	4	3	0	2	0	1	3	0	3	26	0	1	2
22530290	4	0	1	3	1	1	2	2	2	0	2	0	0	3	0	3	26	0	1	2
22532261	3	0	1	1	1	2	2	1	1	0	2	0	0	3	0	3	28	0	2	2
22534138	3	1	1	1	2	3	2	2	2	0	2	0	0	2	0	4	33	0	1	2
22536765	4	1	1	1	2	2	1	1	1	0	2	0	0	2	0	3	33	0	1	2
22536951	3	1	1	2	5	1	2	4	3	0	2	0	0	2	0	4	19	0	1	2
22539683	3	0	1	4	5	2	2	1	1	0	2	0	0	3	0	3	1	0	1	2
22540120	4	1	1	3	1	2	2	4	3	0	2	1	1	2	0	4	6	1	1	2
22540712	2	0	1	1	1	0	2	1	1	0	2	0	0	1	0	2	24	1	1	2
22543096	3	1	1	1	2	2	2	1	1	0	2	0	0	5	0	2	29	0	1	2
22543905	3	0	1	3	1	2	2	4	2	1	2	0	0	3	1	4	14	0	1	2
22545105	3	0	1	1	1	3	2	2	2	0	1	1	0	1	0	2	15	1	1	2
22545411	1	0	1	3	1	0	1	3	1	1	2	0	0	3	1	2	16	0	1	2
22545568	4	1	1	1	3	3	2	2	2	0	2	0	0	2	0	4	6	1	1	2
22546129	4	0	1	1	1	3	2	1	1	0	2	0	0	2	0	2	21	0	1	2
22546167	1	1	1	3	5	0	2	3	2	1	2	0	0	4	1	3	19	0	1	2
22546488	4	0	1	3	1	3	1	3	2	1	2	1	0	2	1	4	12	0	1	2
22549201	4	0	1	3	5	1	2	1	1	0	2	0	0	2	0	2	36	0	1	2
22551073	2	0	1	1	2	2	1	1	1	0	3	0	0	3	0	3	2	0	1	2
22551116	4	1	1	1	2	2	1	2	2	0	2	0	1	2	0	4	22	0	1	2
22555956	4	0	1	3	1	2	1	1	1	0	2	0	0	3	0	4	22	0	1	2
22556029	2	0	1	3	1	0	1	3	2	1	3	0	1	2	1	4	14	0	1	2
[truncated: 6,137 more rows]
