# Supplementary material for: Development and validation of a prognostic nomogram for early stage non-small cell lung cancer: a study based on the SEER database and a Chinese cohort
Source: BMC Cancer. 2022 Sep 14;22:980. doi: 10.1186/s12885-022-10067-8 (PMC9476583; doi:10.1186/s12885-022-10067-8)
Supplement: Supplementary file 3 — Additional file 3. Training queue. [file 12885_2022_10067_MOESM3_ESM.csv]

Patient ID	Age	Sex	Race	PrimarySite	TumorType	Grade	Laterality	Stage	T	N	Surgery	Radiation	Chemotherapy	Nodes	Positive	TumorSize	Time	Statue	Total number	Group
723928	4	1	1	1	1	2	1	2	2	0	2	0	0	3	0	4	24	0	2	1
1813104	4	0	1	1	1	3	1	3	2	0	2	0	0	3	0	4	19	0	2	1
1830061	4	0	1	2	1	3	2	2	2	0	2	0	0	2	0	4	48	0	2	1
2354029	4	0	1	3	1	2	1	3	2	0	1	0	0	2	0	4	62	0	2	1
2369415	3	0	3	1	1	2	2	1	1	0	2	0	0	2	0	2	59	0	2	1
2382728	3	0	1	1	1	2	2	1	1	0	1	0	0	2	0	1	26	0	2	1
2382880	4	0	3	3	1	1	2	1	1	0	2	0	0	2	0	2	22	0	2	1
2398274	3	0	1	3	1	2	1	1	1	0	1	0	0	2	0	2	18	0	2	1
2844698	3	0	2	1	1	2	2	2	2	0	2	0	0	4	0	4	60	0	2	1
2920551	3	0	1	1	1	4	2	2	2	0	2	0	0	3	0	4	83	0	2	1
2965238	3	0	1	1	1	1	1	4	3	0	2	0	0	2	0	3	69	0	2	1
2968613	3	0	3	1	1	1	2	2	2	0	2	0	0	2	0	4	16	0	2	1
2977727	3	1	1	4	2	3	2	4	3	0	4	1	1	1	0	4	53	0	2	1
3413750	3	0	1	1	1	2	1	1	1	0	2	0	0	3	0	3	44	0	2	1
3432813	4	0	1	2	2	3	2	3	2	0	2	0	0	2	0	4	47	0	2	1
3479855	4	0	1	2	1	2	2	2	2	0	2	0	0	2	0	2	40	0	2	1
3523531	4	1	1	3	2	2	1	1	1	0	1	0	0	3	0	2	19	0	2	1
3977949	2	0	3	3	1	2	2	1	1	0	2	0	0	2	0	4	45	0	2	1
3984347	3	0	1	3	1	3	2	2	2	0	2	1	1	2	0	3	65	1	1	1
3984627	4	1	1	1	1	1	1	4	3	0	3	0	0	2	0	4	19	1	1	1
3984717	4	1	1	1	1	1	2	1	1	0	3	0	0	5	0	2	83	0	2	1
3985343	4	1	3	1	1	1	1	1	1	0	2	0	0	4	0	2	60	1	1	1
3985446	4	1	1	4	1	1	1	2	2	0	2	0	0	2	0	4	49	0	1	1
3985823	2	0	1	2	1	1	2	2	2	0	2	0	0	2	0	2	81	0	1	1
3985953	4	0	3	3	1	0	2	1	1	0	2	0	0	4	0	3	83	0	1	1
3986074	2	0	1	1	1	1	2	1	1	0	2	0	0	2	0	3	79	0	2	1
3986523	2	1	1	3	1	2	2	3	1	1	2	0	1	2	1	2	77	0	1	1
3986536	2	0	3	1	2	3	2	2	2	0	2	0	0	2	0	4	81	0	1	1
3987005	3	1	3	1	1	2	2	1	1	0	3	0	0	3	0	3	80	0	1	1
3987045	3	0	2	1	2	3	1	3	1	1	3	0	0	2	1	1	45	1	1	1
3987199	3	1	1	3	1	2	2	2	2	0	3	0	0	2	0	3	83	0	1	1
3987310	4	0	2	1	1	2	2	2	2	0	2	0	0	2	0	3	81	0	1	1
3987382	3	0	2	1	5	0	2	1	1	0	1	0	0	2	0	2	80	0	1	1
3988011	3	1	3	1	1	2	1	2	2	0	2	0	0	3	0	3	79	0	2	1
3988647	3	0	1	1	1	1	1	1	1	0	2	0	0	2	0	3	78	0	2	1
3989351	4	1	2	1	1	2	2	2	2	0	2	0	0	3	0	2	40	1	1	1
3989744	2	0	1	3	5	1	2	2	2	0	2	0	0	2	0	4	80	0	2	1
3989914	3	1	1	3	2	3	2	4	2	1	2	0	1	3	1	4	76	1	1	1
3990648	3	0	1	2	2	3	2	3	2	1	2	0	1	2	1	4	13	1	1	1
3990705	3	1	1	1	4	4	2	2	2	0	1	0	1	1	0	4	22	1	2	1
3990842	4	1	1	1	2	3	2	2	2	0	2	0	0	2	0	4	78	0	1	1
3991927	4	0	1	3	1	0	2	1	1	0	2	0	0	2	0	2	82	0	1	1
3992497	2	1	1	1	1	3	2	2	2	0	2	0	0	2	0	4	83	0	1	1
3992956	4	0	3	3	1	1	2	1	1	0	2	0	0	2	0	3	76	0	1	1
3993032	2	0	1	1	1	3	2	2	2	0	2	0	1	4	0	4	83	0	2	1
3993203	4	1	1	1	2	2	2	1	1	0	2	0	0	2	0	4	83	0	1	1
3993216	4	0	1	1	1	3	2	4	3	0	2	0	0	5	0	4	7	1	1	1
3993339	2	1	1	3	1	2	2	1	1	0	2	0	0	2	0	2	80	0	1	1
3993373	3	1	1	1	2	2	2	1	1	0	1	0	0	2	0	2	81	0	2	1
3994168	2	1	3	2	5	0	2	1	1	0	2	0	0	3	0	3	78	0	1	1
3994278	4	0	1	3	1	1	1	2	2	0	1	0	0	2	0	4	81	0	2	1
3994389	3	0	1	1	1	3	1	2	2	0	2	0	0	3	0	4	8	1	1	1
3994421	2	1	1	1	1	3	2	4	3	0	3	1	1	2	0	4	10	1	1	1
3995466	1	0	3	3	1	1	2	1	1	0	2	0	0	2	0	2	82	0	1	1
3995491	3	0	1	1	1	2	2	1	1	0	2	0	0	3	0	3	11	1	1	1
3995806	4	1	1	3	1	3	1	1	1	0	2	0	0	2	0	2	78	0	1	1
3995861	1	1	1	2	5	1	2	4	3	0	2	0	0	2	0	4	78	0	1	1
3996090	3	1	3	1	1	3	1	4	3	0	2	0	1	2	0	4	82	0	1	1
3996111	2	0	3	1	1	1	2	3	1	1	2	0	1	3	1	3	81	0	1	1
3996114	3	1	3	1	5	3	2	2	2	0	2	0	0	2	0	4	20	1	2	1
3996128	3	0	1	1	1	1	2	1	1	0	2	0	1	4	0	3	78	0	1	1
3996131	2	0	1	1	1	2	2	1	1	0	2	0	0	2	0	2	40	1	1	1
3996443	4	1	3	3	2	2	2	4	3	0	2	1	1	2	0	4	76	0	1	1
3996476	3	1	3	3	1	2	2	1	1	0	2	0	0	2	0	3	81	0	1	1
3996565	3	0	1	2	1	3	2	3	1	1	2	0	1	2	1	3	81	0	1	1
3996825	4	1	1	3	1	2	2	4	2	1	3	0	0	2	1	4	2	1	1	1
3997192	4	1	1	1	2	2	2	2	2	0	2	0	0	3	0	4	22	1	1	1
3997668	4	0	1	1	4	3	1	2	2	0	1	0	0	3	0	4	75	0	1	1
3997677	3	0	3	3	1	1	1	1	1	0	2	0	0	3	0	2	75	0	1	1
3997693	4	0	1	3	1	1	1	3	2	0	2	0	0	2	0	4	24	1	1	1
3998188	4	1	3	1	3	2	2	2	2	0	1	0	0	1	0	2	76	0	1	1
3998283	2	0	2	1	1	3	1	3	1	1	2	0	1	2	1	3	40	1	1	1
3998304	4	0	1	1	2	2	1	3	2	0	3	0	0	2	0	4	45	1	1	1
3998306	4	0	1	1	2	2	1	4	3	0	3	0	0	2	0	4	62	1	2	1
3998467	4	0	1	3	1	2	2	1	1	0	2	0	0	2	0	4	79	0	1	1
3998479	3	0	1	1	5	3	1	2	2	0	2	0	0	2	0	4	37	1	1	1
3998534	2	1	1	3	1	1	2	1	1	0	2	0	0	1	0	3	62	0	2	1
3998538	4	1	3	3	1	1	2	1	1	0	2	0	0	1	0	3	78	0	1	1
3998993	4	1	1	3	1	2	2	1	1	0	2	0	0	2	0	3	45	1	1	1
3999282	3	0	1	1	1	1	1	1	1	0	2	0	0	3	0	3	80	0	2	1
4000355	2	0	1	3	1	1	2	2	2	0	2	0	0	3	0	4	76	0	1	1
4000410	1	0	1	3	1	3	1	3	1	1	2	0	1	2	1	2	76	0	1	1
4000880	4	1	1	1	1	2	2	1	1	0	2	0	0	5	0	3	70	1	1	1
4001655	2	0	1	1	1	1	1	1	1	0	1	0	0	1	0	2	80	0	2	1
4002921	2	1	1	1	1	1	1	1	1	0	2	0	0	3	0	3	79	0	2	1
4003235	4	0	3	3	1	1	1	3	2	1	2	0	0	3	1	2	75	0	1	1
4004760	2	0	1	1	2	3	2	1	1	0	2	0	0	2	0	3	75	0	1	1
4006549	2	1	1	1	1	2	2	1	1	0	2	0	0	2	0	2	76	0	1	1
4006647	3	0	1	3	1	2	2	1	1	0	2	0	0	2	0	3	77	0	1	1
4006657	4	0	3	3	1	1	2	2	2	0	2	0	1	2	0	4	78	0	1	1
4007556	4	0	1	1	1	0	2	1	1	0	2	0	0	3	0	2	76	0	1	1
4007836	4	0	3	2	1	1	2	1	1	0	2	0	0	3	0	2	79	0	2	1
4007857	4	0	1	3	1	1	2	1	1	0	2	0	0	2	0	2	77	0	1	1
4008190	4	0	1	1	1	2	2	2	2	0	1	0	0	3	0	4	67	1	1	1
4008516	4	0	1	3	2	3	2	3	2	0	2	0	0	2	0	4	75	0	1	1
4009327	4	0	1	1	1	2	1	4	3	0	2	0	1	2	0	4	13	1	1	1
4009519	3	1	1	1	1	1	2	1	1	0	2	0	0	5	0	3	72	0	2	1
4009541	3	0	3	1	1	1	2	1	1	0	2	0	0	2	0	3	26	1	1	1
4009849	1	1	1	4	1	1	1	1	1	0	1	0	0	1	0	2	74	0	1	1
4009916	4	0	1	1	1	2	1	4	3	0	2	0	0	2	0	2	79	0	2	1
4010127	1	0	2	1	1	1	2	4	3	0	1	0	1	2	0	2	72	0	1	1
4010139	3	1	3	1	1	1	2	1	1	0	2	0	0	2	0	3	72	0	2	1
4010506	2	0	2	1	1	2	2	1	1	0	2	0	0	2	0	3	74	0	1	1
4010613	4	0	3	1	1	1	2	1	1	0	2	0	0	2	0	3	70	0	1	1
4010801	2	1	2	2	1	1	2	1	1	0	2	0	0	2	0	2	83	0	2	1
4010816	4	1	3	1	1	2	2	1	1	0	2	0	0	2	0	1	82	0	2	1
4011036	3	1	1	1	1	3	1	2	2	0	2	0	0	2	0	4	75	0	2	1
4012384	4	0	3	3	1	2	2	1	1	0	2	0	0	2	0	3	66	0	1	1
4012415	3	0	1	1	1	2	2	1	1	0	2	0	0	1	0	2	74	0	1	1
4012494	3	0	3	3	1	0	2	1	1	0	1	0	0	2	0	1	83	0	2	1
4012905	4	1	3	1	1	2	2	1	1	0	2	0	0	2	0	2	77	0	1	1
4013552	2	0	1	1	1	1	2	1	1	0	2	0	0	3	0	1	73	0	1	1
4013871	4	1	1	1	1	3	1	4	3	0	2	0	0	2	0	4	72	0	2	1
4014195	4	0	1	1	1	1	2	2	2	0	2	0	0	2	0	4	75	0	1	1
4014377	3	0	3	3	1	1	2	2	2	0	2	0	0	2	0	4	72	0	1	1
4015953	4	0	2	2	1	3	2	3	1	1	2	1	1	3	1	2	14	1	1	1
4016108	4	0	2	3	1	3	1	3	1	1	2	0	1	3	1	3	77	0	1	1
4016403	3	1	1	1	1	2	1	3	1	1	2	0	0	3	1	2	74	0	1	1
4016413	3	0	1	1	1	1	2	3	2	0	2	0	1	3	0	4	75	0	2	1
4016680	4	1	1	1	1	3	1	3	1	1	2	0	1	2	1	2	69	1	1	1
4016930	4	0	1	1	3	3	2	4	3	0	3	0	0	2	0	4	73	0	2	1
4016938	3	1	1	1	2	2	1	3	1	1	2	0	0	3	1	3	1	1	1	1
4017186	4	1	1	3	1	2	1	2	2	0	2	0	0	2	0	4	10	1	1	1
4017280	3	0	1	2	1	2	2	1	1	0	2	0	0	2	0	3	83	0	1	1
4017942	3	0	1	3	1	0	1	1	1	0	2	0	0	2	0	2	70	0	1	1
4018003	2	0	1	1	1	3	2	1	1	0	2	0	0	2	0	2	18	1	1	1
4018128	4	0	1	1	1	1	2	2	2	0	2	0	0	2	0	4	71	0	2	1
4018436	3	0	1	2	1	1	2	2	2	0	2	0	0	2	0	4	71	0	1	1
4018838	3	0	1	3	2	2	1	2	2	0	2	0	0	2	0	4	2	1	1	1
4019831	4	1	1	1	1	2	2	2	2	0	1	1	0	1	0	4	74	0	2	1
4019937	2	1	1	1	1	3	1	4	3	0	3	0	1	2	0	4	72	1	1	1
4019978	3	1	1	3	1	3	2	2	2	0	2	0	1	2	0	4	75	0	1	1
4020296	2	1	1	1	1	3	2	2	2	0	2	0	0	2	0	3	13	1	1	1
4020965	2	0	1	4	4	3	1	4	3	0	3	0	1	4	0	4	71	0	1	1
4021690	4	1	1	3	2	2	2	4	3	0	2	0	0	2	0	4	4	1	1	1
4021872	4	0	3	1	1	2	1	2	2	0	2	0	0	2	0	3	70	0	1	1
4022078	2	0	2	1	1	3	2	1	1	0	2	0	0	2	0	2	73	0	1	1
4022100	3	1	2	1	1	2	2	2	2	0	3	0	0	2	0	4	70	0	2	1
4022162	4	1	3	3	1	2	1	2	2	0	2	0	0	2	0	3	69	0	1	1
4022236	4	0	1	3	1	1	1	1	1	0	1	0	0	1	0	3	77	0	2	1
4022296	3	0	1	1	1	4	1	1	1	0	2	0	0	2	0	3	73	0	1	1
4022303	4	0	1	1	1	0	2	1	1	0	2	0	0	3	0	2	78	0	1	1
4022628	4	0	1	1	1	1	1	3	2	0	2	0	0	2	0	4	74	0	2	1
4023406	3	1	1	1	1	3	1	4	3	0	2	0	1	2	0	4	73	0	1	1
4023816	2	1	1	1	1	1	2	1	1	0	2	0	0	2	0	2	72	0	1	1
4024590	4	1	1	1	1	1	2	1	1	0	1	0	0	1	0	2	73	0	1	1
4024636	4	0	1	1	1	2	2	1	1	0	2	0	0	2	0	4	70	0	1	1
4025036	2	0	3	3	1	2	2	3	1	1	2	0	1	2	1	3	70	0	1	1
4025504	2	0	1	1	1	2	2	2	2	0	2	0	0	3	0	4	69	0	1	1
4026084	3	0	2	3	1	2	2	2	2	0	1	0	0	1	0	1	72	0	1	1
4026431	3	0	1	3	1	2	2	2	2	0	2	0	0	3	0	4	73	0	1	1
4026488	3	0	1	1	1	2	1	2	2	0	2	0	0	2	0	4	70	0	1	1
4026707	4	0	1	1	1	1	1	1	1	0	1	0	0	2	0	3	72	0	1	1
4027835	3	1	2	1	2	2	1	4	3	0	2	0	0	4	0	3	25	1	1	1
4029280	3	0	3	2	1	3	2	2	2	0	2	0	1	2	0	2	66	0	1	1
4029289	3	0	3	1	1	1	2	1	1	0	2	0	0	2	0	3	69	0	1	1
4029477	2	0	2	1	1	2	2	1	1	0	2	0	0	3	0	4	54	0	1	1
4029754	4	0	3	3	1	1	1	1	1	0	2	0	0	2	0	2	71	0	1	1
4029942	3	1	1	1	3	3	2	3	2	0	2	0	1	4	0	4	68	0	1	1
4030253	3	1	1	3	3	2	1	2	2	0	2	0	1	2	0	4	73	0	1	1
4030281	4	0	3	1	1	1	2	4	3	0	2	0	0	2	0	4	68	0	1	1
4030834	4	0	1	3	1	2	2	2	2	0	2	0	0	2	0	4	70	0	1	1
4031193	3	1	3	1	1	3	2	1	1	0	2	0	0	2	0	2	69	0	1	1
4031357	2	1	1	3	1	1	1	1	1	0	2	0	0	3	0	2	67	0	1	1
4031389	1	0	1	3	5	0	2	1	1	0	2	0	0	2	0	2	67	0	1	1
4031428	4	1	3	1	1	2	2	2	2	0	2	0	0	2	0	4	67	0	1	1
4031609	3	0	1	1	1	3	1	2	2	0	2	0	0	3	0	3	68	0	1	1
4031616	3	1	1	1	1	3	1	4	3	0	2	0	0	2	0	3	68	0	2	1
4031646	4	0	1	3	1	1	2	1	1	0	2	0	0	1	0	1	68	0	1	1
4032094	4	1	1	1	2	2	1	1	1	0	2	0	0	3	0	4	21	1	1	1
4032146	4	1	3	2	1	3	2	1	1	0	2	0	0	4	0	2	68	0	1	1
4032170	1	1	2	4	5	2	1	2	2	0	1	0	0	2	0	3	68	0	1	1
4032256	3	1	3	3	3	3	2	2	2	0	2	0	0	2	0	3	39	1	1	1
4032336	4	0	3	1	1	2	1	1	1	0	2	0	0	2	0	1	67	0	1	1
4032414	4	0	1	1	1	3	2	2	2	0	2	0	0	2	0	4	16	1	1	1
4032498	3	1	1	3	1	1	1	1	1	0	2	0	0	2	0	2	66	0	2	1
4032685	2	1	3	1	1	1	2	1	1	0	2	0	0	2	0	2	70	0	1	1
4032696	3	0	3	1	1	2	1	2	2	0	2	0	0	3	0	3	67	0	1	1
4034114	3	0	3	1	1	2	1	2	2	0	2	0	0	2	0	4	32	0	2	1
4034201	4	0	2	1	1	3	1	1	1	0	2	0	1	3	0	4	68	0	1	1
4034851	3	0	1	3	5	0	2	1	1	0	1	0	0	1	0	3	80	0	1	1
4035742	3	0	1	3	1	3	2	1	1	0	2	0	0	2	0	3	33	0	1	1
4035894	3	0	3	1	1	1	2	1	1	0	2	0	0	2	0	3	66	0	1	1
4035941	3	0	1	3	1	2	2	2	2	0	1	0	0	5	0	4	69	1	1	1
4036723	2	1	3	1	1	3	1	2	2	0	2	0	0	3	0	4	65	0	1	1
4036734	4	1	3	1	2	2	1	3	2	1	2	1	1	2	1	4	30	1	1	1
4038884	4	0	1	3	1	1	2	1	1	0	2	0	0	2	0	4	66	0	1	1
4039550	4	1	3	3	1	1	2	4	3	0	2	0	0	2	0	4	28	1	2	1
4040078	3	1	3	1	1	1	1	1	1	0	2	0	0	3	0	4	65	0	1	1
4040282	4	0	1	3	1	2	2	2	2	0	2	0	0	2	0	4	65	0	1	1
4040765	3	1	1	3	1	0	2	4	3	0	2	0	1	2	0	4	10	1	1	1
4041276	3	0	1	1	4	3	1	4	3	0	1	1	1	2	0	4	20	1	1	1
4041524	4	0	3	3	1	2	2	1	1	0	3	0	0	2	0	2	65	0	1	1
4041849	4	1	1	3	1	1	2	1	1	0	2	0	0	2	0	2	70	0	2	1
4042421	4	0	1	3	1	1	1	1	1	0	1	0	0	1	0	3	45	0	2	1
4042529	4	0	1	1	1	3	2	4	3	0	2	0	0	2	0	4	14	1	1	1
4042631	4	0	1	1	1	3	1	4	2	1	2	0	0	3	1	4	65	0	1	1
4043196	4	0	3	3	2	2	2	1	1	0	1	0	0	2	0	3	64	0	1	1
4043541	1	1	2	3	5	0	1	2	2	0	3	0	0	3	0	3	65	0	1	1
4044538	4	1	1	3	2	3	1	4	2	1	2	0	0	3	1	4	65	0	1	1
4044645	2	0	3	3	1	2	1	1	1	0	1	0	0	3	0	2	64	0	1	1
4045078	4	0	1	1	1	3	1	1	1	0	2	0	0	4	0	3	66	0	1	1
4045106	3	0	3	2	1	2	2	2	2	0	2	0	0	3	0	2	66	0	2	1
4045373	4	1	1	3	2	3	1	4	3	0	2	0	1	3	0	4	63	0	1	1
4045616	3	0	3	3	1	2	2	2	2	0	2	0	0	2	0	3	56	1	1	1
4046086	3	1	1	3	1	0	2	1	1	0	2	0	0	2	0	2	66	0	2	1
4046237	4	0	1	1	1	2	2	3	2	1	2	0	0	2	1	4	37	1	1	1
4046475	4	1	2	4	1	2	2	2	2	0	2	0	0	3	0	3	62	0	1	1
4046801	2	0	1	1	1	1	2	1	1	0	3	0	0	2	0	4	68	0	1	1
4047118	4	0	1	1	1	2	1	1	1	0	1	0	0	1	0	4	18	1	1	1
4047121	3	0	1	1	1	1	2	1	1	0	2	0	0	2	0	3	64	0	1	1
4047153	3	1	1	3	2	3	1	4	3	0	2	1	0	2	0	4	60	0	1	1
4047310	2	0	3	2	1	2	2	4	2	1	2	0	1	2	1	4	63	0	2	1
4047311	2	1	1	1	3	3	2	2	2	0	2	0	1	2	0	4	63	0	2	1
4048847	3	0	1	1	1	2	2	1	1	0	1	0	0	3	0	2	66	0	2	1
4049038	3	0	1	1	1	2	2	2	2	0	2	0	0	3	0	3	43	1	1	1
4049086	4	1	1	1	1	3	2	2	2	0	2	0	0	3	0	4	61	0	1	1
4049129	2	1	1	3	1	3	1	3	1	1	2	0	1	2	1	4	20	1	1	1
4049486	4	0	3	1	1	3	2	2	2	0	2	0	1	2	0	4	62	0	1	1
4049603	3	0	3	1	1	1	1	2	2	0	3	0	0	2	0	3	65	0	1	1
4049790	4	0	1	3	1	1	2	2	2	0	2	0	0	3	0	4	60	0	2	1
4050423	3	1	1	3	1	1	1	1	1	0	1	0	0	2	0	2	45	0	1	1
4050481	4	0	1	4	1	0	2	2	2	0	2	0	0	3	0	4	63	0	2	1
4050576	4	0	1	1	1	3	2	2	2	0	2	0	0	2	0	4	63	0	1	1
4050696	4	1	3	1	1	2	2	1	1	0	2	0	0	2	0	4	65	0	1	1
4050756	2	1	3	3	1	1	1	1	1	0	2	0	0	3	0	2	64	0	1	1
4050964	4	1	1	1	2	2	2	2	2	0	2	0	0	2	0	4	12	1	1	1
4052056	4	0	1	1	2	3	2	4	3	0	2	0	0	4	0	1	39	1	1	1
4052270	4	0	1	1	1	2	2	4	3	0	2	0	0	2	0	4	36	1	1	1
4052427	3	0	1	3	1	2	2	2	2	0	2	0	1	3	0	4	60	0	1	1
4052558	3	0	1	3	1	1	2	1	1	0	2	0	0	2	0	3	63	0	1	1
4053035	4	0	1	1	1	1	2	1	1	0	2	0	0	2	0	3	62	0	1	1
4054604	3	1	1	3	1	2	2	3	2	1	2	0	1	2	1	3	61	0	1	1
4054605	4	0	1	1	1	2	2	2	2	0	2	0	0	4	0	3	61	0	2	1
4054769	1	1	1	3	1	1	1	1	1	0	2	0	0	2	0	3	53	0	2	1
4055015	3	0	3	1	1	2	2	1	1	0	2	0	0	2	0	2	26	0	1	1
4055150	2	1	1	3	1	0	1	4	3	0	2	0	1	2	0	4	53	1	2	1
4055552	4	0	3	1	1	1	1	2	2	0	2	0	0	3	0	3	48	1	1	1
4055865	4	1	2	1	1	0	1	1	1	0	2	0	0	2	0	2	62	0	1	1
4056108	3	0	1	3	5	1	2	1	1	0	1	0	0	2	0	3	61	0	1	1
4056407	2	1	1	1	1	2	1	1	1	0	1	0	0	1	0	2	61	0	1	1
4056930	4	0	1	1	2	2	1	3	2	0	3	0	0	3	0	4	61	0	1	1
4057049	2	1	1	1	1	1	1	1	1	0	2	0	0	2	0	4	63	0	1	1
4057459	3	1	1	1	1	3	1	1	1	0	2	0	0	2	0	3	21	1	1	1
4057534	2	0	1	3	1	3	1	1	1	0	1	0	0	2	0	1	61	0	1	1
4058500	3	1	1	3	2	2	1	1	1	0	1	0	0	1	0	1	60	0	1	1
4058590	1	1	2	1	5	0	2	1	1	0	3	0	0	1	0	4	60	0	1	1
4058684	3	1	1	3	1	2	1	4	3	0	2	0	1	2	0	4	10	1	1	1
4059300	4	0	3	1	1	2	2	2	2	0	2	0	1	2	0	3	60	0	1	1
4059583	4	1	1	1	1	3	1	1	1	0	2	0	0	2	0	2	54	1	2	1
4059584	1	0	1	3	1	1	2	1	1	0	2	0	0	2	0	2	58	0	1	1
4059587	4	1	3	3	1	1	2	1	1	0	2	0	0	2	0	3	58	0	1	1
4060030	4	0	1	1	1	1	2	3	2	0	2	0	0	3	0	4	41	1	1	1
4060090	4	0	3	1	1	1	2	2	2	0	2	0	0	2	0	4	53	0	1	1
4060820	3	1	1	1	1	2	2	2	2	0	2	0	0	2	0	3	63	0	1	1
4061640	1	1	1	1	1	3	2	3	2	0	2	0	0	2	0	4	59	0	1	1
4062065	3	1	3	1	1	3	2	1	1	0	2	0	0	2	0	2	60	0	1	1
4062071	2	0	3	1	4	4	1	4	3	0	2	0	1	3	0	4	58	0	1	1
4062980	1	1	1	3	1	2	1	2	2	0	2	0	1	2	0	3	31	1	1	1
4063218	2	0	3	1	1	2	2	1	1	0	1	0	0	1	0	2	58	0	1	1
4063316	4	0	1	1	2	2	2	1	1	0	2	0	0	2	0	2	37	0	2	1
4063562	4	0	3	1	1	1	2	1	1	0	3	0	0	2	0	3	61	0	1	1
4063564	3	0	3	3	1	2	2	1	1	0	3	0	0	2	0	3	59	0	1	1
4063572	4	1	3	1	1	2	1	4	3	0	2	0	0	2	0	4	3	1	1	1
4063817	2	0	1	1	1	3	2	1	1	0	2	0	0	2	0	3	48	1	1	1
4063829	2	0	1	2	1	2	2	1	1	0	2	0	0	2	0	3	59	0	1	1
4064161	3	0	1	1	1	2	1	4	3	0	2	0	0	2	0	4	59	0	2	1
4064675	3	1	1	3	5	1	2	1	1	0	1	0	0	2	0	2	59	0	1	1
4064875	4	1	1	1	2	2	1	1	1	0	1	1	0	3	0	3	13	1	1	1
4065030	4	0	2	1	1	3	1	2	2	0	1	0	0	1	0	2	58	0	1	1
4065119	4	0	2	2	2	2	2	2	2	0	2	0	0	2	0	3	57	0	2	1
4065616	3	1	1	3	1	2	2	4	3	0	2	0	1	3	0	4	30	1	1	1
4065994	3	1	1	1	1	2	2	1	1	0	2	0	0	2	0	2	50	1	1	1
4066191	2	0	1	1	3	0	2	1	1	0	1	0	0	2	0	2	57	0	1	1
4066346	4	0	3	3	1	1	2	1	1	0	2	1	1	3	0	2	58	0	1	1
4066877	3	1	3	1	1	2	2	3	2	1	2	0	0	2	1	4	11	1	1	1
4067282	4	1	1	3	1	2	2	4	2	1	3	0	0	4	1	4	14	1	1	1
4067971	3	0	1	1	1	1	2	4	3	0	2	0	0	2	0	4	30	0	2	1
4068221	4	1	1	3	4	4	1	4	3	0	2	0	0	3	0	4	58	0	1	1
4068427	3	1	1	3	1	3	1	3	2	1	2	0	0	2	1	4	13	1	1	1
4068633	4	0	1	2	1	2	2	3	2	1	2	0	0	2	1	3	61	0	1	1
4069104	4	1	3	1	2	2	2	2	2	0	2	0	0	3	0	3	11	1	1	1
4069225	3	0	1	1	1	1	2	2	2	0	2	0	0	2	0	4	61	0	1	1
4069803	4	1	1	1	1	1	1	4	3	0	2	0	1	3	0	4	57	0	1	1
4069887	3	1	1	3	1	3	1	3	2	1	2	0	1	3	1	4	61	0	1	1
4069945	4	0	1	1	1	2	1	2	2	0	2	0	0	2	0	2	58	0	1	1
4070460	1	0	1	1	1	2	2	1	1	0	2	0	0	2	0	4	47	0	2	1
4070488	3	0	1	1	1	2	1	2	2	0	2	0	0	2	0	3	56	0	2	1
4070512	4	1	3	1	1	2	2	1	1	0	2	0	0	2	0	4	54	1	2	1
4070782	4	1	1	1	2	3	2	4	2	1	2	1	1	2	1	4	17	1	1	1
4071327	4	1	1	1	1	2	1	3	1	1	2	0	1	3	1	3	57	0	1	1
4071330	3	1	2	1	1	3	2	1	1	0	2	0	0	2	0	3	5	0	1	1
4071361	4	1	2	1	5	4	2	4	3	0	2	0	0	2	0	4	8	1	1	1
4072868	4	0	1	1	1	3	2	2	2	0	2	0	0	4	0	4	47	1	2	1
4073087	3	0	1	1	1	1	1	1	1	0	2	0	0	2	0	2	56	0	1	1
4073159	4	1	3	3	2	2	2	1	1	0	1	0	0	1	0	2	58	0	2	1
4073342	4	0	1	1	1	1	2	1	1	0	1	0	0	3	0	3	60	0	2	1
4073754	4	1	1	3	1	3	1	1	1	0	2	0	0	2	0	3	12	1	1	1
4074014	4	1	1	1	1	1	2	3	2	0	2	0	0	2	0	4	57	0	1	1
4074674	2	1	1	4	2	3	2	2	2	0	2	0	0	2	0	3	57	0	1	1
4074865	2	1	1	3	2	3	2	3	2	0	2	0	1	3	0	4	58	0	1	1
4075629	4	0	1	3	1	2	1	1	1	0	1	0	0	2	0	2	56	0	2	1
4076282	4	0	1	1	1	2	1	2	2	0	2	0	0	2	0	4	55	0	1	1
4076551	3	1	1	1	1	3	2	4	3	0	2	0	0	2	0	4	57	0	1	1
4076620	3	0	1	3	4	4	2	2	2	0	2	0	0	2	0	4	31	0	1	1
4076761	3	1	1	3	1	1	2	1	1	0	1	0	0	4	0	3	56	0	2	1
4076961	4	0	1	3	1	1	2	4	3	0	2	0	1	2	0	3	57	0	1	1
4077154	4	1	3	3	1	2	1	1	1	0	2	0	0	3	0	2	41	0	2	1
4077364	3	0	3	1	1	2	1	1	1	0	2	0	0	3	0	3	54	0	1	1
4077367	3	1	3	3	1	1	2	1	1	0	2	0	0	3	0	3	56	0	1	1
4077558	1	0	2	1	1	2	2	1	1	0	2	0	0	1	0	2	55	0	1	1
4077577	3	1	1	1	1	1	1	1	1	0	2	0	0	1	0	3	64	1	1	1
4077653	2	0	2	1	1	3	2	1	1	0	1	0	0	2	0	3	53	0	1	1
4078142	3	1	3	1	1	2	2	1	1	0	2	0	0	2	0	2	4	0	1	1
4078152	2	0	1	3	1	2	1	3	1	1	2	1	1	2	1	4	18	1	1	1
4078640	4	1	3	3	1	2	2	4	3	0	2	1	0	2	0	4	47	1	1	1
4078836	3	0	1	1	1	2	1	1	1	0	1	0	0	2	0	2	51	0	1	1
4079024	3	1	3	1	1	2	1	2	2	0	2	0	0	2	0	4	1	1	1	1
4079168	4	1	1	2	1	2	2	1	1	0	2	0	0	2	0	2	57	0	1	1
4079298	4	1	1	3	1	1	2	1	1	0	2	0	0	2	0	2	55	0	1	1
4079419	4	0	1	1	2	2	2	1	1	0	2	0	0	2	0	4	54	0	1	1
4079864	4	1	1	1	1	2	1	2	2	0	2	0	0	2	0	2	52	0	1	1
4080334	4	1	1	3	1	2	2	3	2	0	2	0	0	2	0	4	53	0	1	1
4081293	1	1	3	3	1	3	2	2	2	0	2	0	1	4	0	4	52	0	1	1
4081410	4	1	3	1	3	2	2	3	2	0	2	0	0	2	0	4	54	0	1	1
4081452	3	1	3	1	1	1	2	1	1	0	2	0	0	2	0	3	55	0	2	1
4081611	4	1	3	2	5	1	2	1	1	0	1	0	0	2	0	2	51	0	1	1
4081719	4	0	1	3	1	2	2	2	2	0	2	0	0	3	0	4	55	0	1	1
4081809	4	0	1	1	1	3	1	3	2	1	2	0	1	3	1	3	54	0	1	1
4082598	4	0	1	2	4	4	2	3	2	0	2	0	0	4	0	4	56	0	1	1
4082635	1	0	1	3	1	2	1	3	1	1	1	0	1	4	1	2	56	0	1	1
4082807	3	1	1	1	1	3	1	2	2	0	2	0	1	2	0	3	54	0	1	1
4082911	3	1	1	1	1	2	2	2	2	0	2	0	0	5	0	4	52	0	1	1
4083033	4	1	1	1	1	2	2	2	2	0	2	0	0	2	0	4	54	0	1	1
4083253	4	1	3	1	1	2	1	2	2	0	1	0	0	2	0	4	54	0	1	1
4083337	4	1	1	3	1	2	1	1	1	0	2	0	0	2	0	2	71	0	1	1
4083565	2	1	2	1	1	3	2	4	3	0	2	0	0	2	0	4	10	1	1	1
4083808	3	0	3	1	1	1	2	2	2	0	2	0	0	2	0	4	53	0	2	1
4083855	2	0	1	2	5	0	2	1	1	0	2	0	0	2	0	2	12	0	1	1
4083928	3	0	3	3	2	3	1	2	2	0	2	0	0	4	0	4	53	0	1	1
4084050	4	1	3	3	1	1	2	2	2	0	2	0	0	2	0	4	17	0	1	1
4084174	4	1	1	1	1	2	2	2	2	0	2	0	0	2	0	3	55	0	1	1
4084179	4	1	3	3	2	2	2	1	1	0	2	0	0	3	0	2	56	0	1	1
4084218	2	1	1	1	1	2	1	2	2	0	2	0	0	2	0	2	54	0	1	1
4084510	2	1	3	1	1	1	2	3	2	0	2	0	0	2	0	4	51	0	1	1
4084892	4	1	1	1	1	0	2	4	3	0	1	1	1	1	0	4	53	0	1	1
4085388	4	0	1	1	1	2	2	2	2	0	2	0	0	2	0	4	52	0	1	1
4085646	4	0	2	3	1	1	2	1	1	0	2	0	0	2	0	4	44	1	1	1
4085808	4	0	1	1	2	2	1	1	1	0	1	0	0	1	0	2	53	0	1	1
4085911	1	0	1	1	1	1	2	1	1	0	2	0	0	3	0	3	53	0	1	1
4087411	4	0	1	1	1	1	1	4	3	0	2	0	0	2	0	4	50	0	1	1
4087546	3	0	1	3	1	1	2	1	1	0	2	0	0	3	0	2	53	0	1	1
4088053	4	1	3	3	1	2	2	3	2	0	2	0	0	2	0	4	51	0	1	1
4088317	4	0	1	3	2	3	2	1	1	0	1	0	0	3	0	2	50	0	1	1
4088383	4	0	1	1	4	3	1	2	2	0	1	0	0	1	0	4	21	1	1	1
4088566	3	1	1	3	1	1	2	2	2	0	1	0	0	1	0	3	52	0	1	1
4088620	4	1	1	3	1	3	1	3	2	0	2	0	0	4	0	4	53	0	1	1
4088895	2	0	3	1	1	2	1	1	1	0	2	0	0	2	0	3	50	0	1	1
4089459	3	1	1	1	2	2	2	1	1	0	2	1	1	2	0	3	49	0	1	1
4090671	1	1	1	4	5	1	1	2	2	0	1	0	0	2	0	4	1	0	1	1
4090707	4	0	1	2	1	1	2	1	1	0	2	0	0	2	0	2	49	0	1	1
4091087	1	0	3	3	1	1	1	2	2	0	1	0	0	2	0	2	51	0	1	1
4091114	3	1	1	1	1	1	2	2	2	0	2	1	0	3	0	4	29	1	1	1
4091505	4	0	1	3	1	2	2	1	1	0	2	0	0	3	0	2	55	1	1	1
4091883	4	1	1	3	2	3	1	1	1	0	2	0	0	2	0	3	52	0	1	1
4092579	4	0	1	1	1	2	2	3	2	0	2	0	1	2	0	4	51	0	1	1
4092877	4	1	3	1	1	2	2	1	1	0	2	0	0	2	0	3	52	0	2	1
4093315	4	1	1	3	1	3	1	1	1	0	1	0	0	2	0	2	30	1	2	1
4094173	4	1	1	3	1	3	1	2	2	0	2	0	0	3	0	4	51	0	1	1
4094643	4	1	1	1	1	1	1	1	1	0	2	0	0	1	0	2	48	0	1	1
4094701	3	0	1	1	1	3	2	1	1	0	2	0	0	2	0	3	49	0	1	1
4095101	2	0	3	3	1	1	2	1	1	0	2	0	0	2	0	2	52	0	2	1
4095314	3	0	1	1	5	1	2	1	1	0	2	0	0	2	0	2	60	0	1	1
4095350	3	1	3	1	2	3	1	3	2	1	2	0	0	2	1	4	32	1	2	1
4095410	2	0	1	1	1	3	2	3	2	1	2	0	1	4	1	4	49	0	1	1
4095480	3	1	1	1	1	2	1	1	1	0	2	0	0	2	0	3	49	0	1	1
4095550	3	0	2	1	1	2	2	2	2	0	2	0	0	2	0	3	50	0	1	1
4095576	3	1	2	1	1	2	1	1	1	0	2	0	0	3	0	3	49	0	1	1
4095928	2	0	1	1	1	2	2	1	1	0	2	0	0	2	0	2	49	0	1	1
4095958	3	1	3	1	1	3	2	3	2	1	2	0	0	3	1	4	12	1	1	1
4095961	4	0	1	1	1	1	1	1	1	0	2	0	0	3	0	2	50	0	2	1
4095990	4	0	1	3	1	1	2	1	1	0	1	0	0	1	0	2	50	0	1	1
4096111	2	0	1	1	1	2	1	1	1	0	2	0	0	2	0	3	49	0	2	1
4096252	4	1	1	1	1	1	2	1	1	0	2	0	0	2	0	3	51	0	1	1
4096372	4	0	1	2	1	1	2	1	1	0	2	0	0	2	0	2	52	0	1	1
4096525	4	1	1	1	1	1	1	4	3	0	2	0	1	3	0	4	50	0	2	1
4096580	2	1	1	2	5	2	2	2	2	0	2	0	0	3	0	4	50	0	1	1
4097130	1	1	3	2	1	2	2	2	2	0	3	0	0	2	0	3	50	0	1	1
4097234	3	0	3	1	1	2	1	2	2	0	1	1	0	2	0	4	48	0	1	1
4097363	4	1	3	1	5	2	2	1	1	0	2	0	0	2	0	2	48	0	1	1
4097452	4	0	2	2	5	0	2	4	3	0	1	0	0	1	0	1	48	0	1	1
4097702	3	1	1	3	1	1	2	1	1	0	2	0	0	3	0	2	50	0	1	1
4097989	4	1	3	3	2	2	2	1	1	0	2	0	0	2	0	3	30	1	1	1
4098782	3	0	1	2	5	0	2	1	1	0	1	0	0	2	0	3	61	0	1	1
4099398	4	1	3	1	1	2	1	3	2	1	2	0	1	2	1	4	50	0	1	1
4099482	3	0	1	1	1	2	1	2	2	0	1	0	0	2	0	3	49	0	1	1
4100061	3	0	2	3	1	2	2	2	2	0	2	0	0	2	0	4	7	1	1	1
4100895	4	0	2	3	2	3	1	4	3	0	2	0	0	3	0	4	49	0	1	1
4101192	4	0	1	1	1	2	2	2	2	0	2	0	0	3	0	4	51	0	1	1
4101383	3	1	1	2	1	1	2	1	1	0	1	0	0	1	0	2	49	0	1	1
4101938	4	0	1	2	2	0	2	2	2	0	2	0	1	3	0	4	48	0	1	1
4102090	3	0	3	1	1	2	1	2	2	0	2	0	1	2	0	2	49	0	1	1
4102367	4	1	1	3	1	2	2	3	2	0	2	0	1	2	0	4	48	0	1	1
4102656	1	0	1	2	5	0	2	1	1	0	1	0	0	1	0	2	51	0	1	1
4102871	1	1	1	4	5	1	2	1	1	0	2	0	0	2	0	2	52	0	1	1
4103635	3	0	2	3	1	1	1	4	3	0	3	0	1	3	0	3	47	0	1	1
4103863	4	0	3	3	1	1	1	2	2	0	2	0	1	4	0	2	26	0	2	1
4103869	3	1	1	2	1	2	2	4	3	0	2	0	1	3	0	4	47	0	1	1
4104060	4	0	1	1	1	1	1	3	2	0	2	0	0	3	0	4	47	0	1	1
4104077	4	0	3	1	1	1	2	1	1	0	2	0	0	3	0	3	36	0	1	1
4104192	1	0	3	1	1	2	2	1	1	0	2	0	0	2	0	3	47	0	1	1
4104410	4	0	1	1	1	1	2	1	1	0	2	0	0	2	0	2	52	0	1	1
4105332	4	1	1	3	4	3	1	1	1	0	2	0	0	2	0	3	47	0	1	1
4105757	4	0	3	3	1	1	2	1	1	0	2	0	0	2	0	2	47	0	1	1
4106530	4	0	1	1	1	2	1	2	2	0	2	0	1	2	0	4	46	0	1	1
4106978	4	0	1	1	1	1	1	1	1	0	2	0	0	3	0	3	46	0	1	1
4107072	2	0	1	3	1	2	2	1	1	0	2	0	0	3	0	4	45	0	1	1
4107098	4	0	2	1	1	3	2	2	2	0	2	0	0	2	0	3	43	0	1	1
4107383	2	0	3	1	1	3	1	1	1	0	2	0	0	2	0	2	47	0	1	1
4107657	3	0	2	1	2	2	1	3	2	0	2	0	1	2	0	4	14	0	1	1
4108318	4	1	3	3	1	2	1	2	2	0	1	0	0	1	0	4	46	0	1	1
4108925	4	0	1	1	5	1	1	1	1	0	2	0	0	3	0	3	47	0	2	1
4108974	4	1	3	2	1	1	2	3	1	1	2	0	0	3	1	1	46	0	1	1
4109169	3	1	1	3	1	1	2	1	1	0	2	0	0	2	0	2	46	0	2	1
4109254	3	0	1	1	1	2	2	1	1	0	1	0	0	1	0	2	45	0	1	1
4109801	3	1	3	1	1	3	2	4	3	0	2	1	1	2	0	4	34	1	1	1
4109805	3	1	3	1	3	2	1	3	2	0	2	0	1	2	0	4	46	0	1	1
4109808	4	1	3	3	2	3	2	2	2	0	2	0	0	3	0	4	17	0	2	1
4110710	3	0	1	1	1	2	2	2	2	0	2	0	0	2	0	3	44	0	1	1
4111364	3	0	1	1	1	2	1	1	1	0	2	0	0	3	0	2	47	0	1	1
4111379	4	1	1	1	5	0	1	4	3	0	1	0	0	1	0	3	45	0	1	1
4111474	2	0	3	1	1	2	2	4	3	0	2	0	0	3	0	2	46	0	1	1
4111661	4	1	3	1	1	3	1	1	1	0	1	0	0	2	0	2	54	0	1	1
4111674	2	1	2	1	1	1	2	2	2	0	2	0	0	2	0	4	47	0	1	1
4112179	4	0	1	3	1	2	1	1	1	0	2	0	0	3	0	2	45	0	1	1
4112583	1	1	1	1	5	0	1	2	2	0	2	0	0	2	0	4	44	0	1	1
4113212	3	1	1	3	1	0	1	1	1	0	1	0	0	1	0	2	43	0	1	1
4113732	3	1	1	4	2	2	2	3	2	1	3	0	0	4	1	4	45	0	1	1
4114060	2	1	1	4	1	1	2	3	1	1	3	0	0	3	1	3	41	0	1	1
4114314	4	1	1	3	1	2	2	1	1	0	1	0	0	2	0	2	45	0	1	1
4114446	3	0	1	3	2	3	2	4	3	0	2	0	0	2	0	4	17	1	1	1
4115183	3	1	1	1	1	2	1	1	1	0	1	0	0	1	0	2	44	0	1	1
4115573	4	0	2	3	1	0	2	2	2	0	1	0	0	1	0	3	44	0	1	1
4115612	3	0	1	3	1	2	2	1	1	0	2	0	0	3	0	3	43	0	1	1
4115724	2	1	2	1	1	3	2	1	1	0	2	0	0	2	0	2	43	0	1	1
4116126	3	0	1	1	1	2	2	2	2	0	2	0	0	3	0	4	41	0	1	1
4116437	2	1	1	4	2	2	2	3	2	1	3	0	0	3	1	4	6	1	2	1
4116451	4	0	1	1	1	2	1	2	2	0	2	0	0	3	0	3	44	0	1	1
4116733	3	0	2	2	1	1	2	1	1	0	2	0	0	3	0	2	42	0	1	1
4117104	4	1	2	1	1	3	2	4	2	1	2	0	1	2	1	4	9	1	2	1
4117500	3	0	1	3	1	2	1	3	2	1	2	0	1	3	1	4	43	0	1	1
4117596	4	0	1	1	1	2	1	4	3	0	3	0	0	3	0	4	44	0	1	1
4117996	4	0	1	1	1	3	2	1	1	0	2	0	0	3	0	2	43	0	1	1
4118419	3	0	2	1	1	2	1	4	3	0	2	0	0	2	0	4	44	0	2	1
4119023	3	1	3	3	1	3	2	2	2	0	3	0	0	2	0	4	27	1	1	1
4119040	4	0	2	1	1	3	2	2	2	0	2	0	1	2	0	4	43	0	1	1
4119090	4	1	1	1	1	2	1	1	1	0	2	0	0	3	0	4	44	0	1	1
4119849	3	1	1	2	1	3	2	2	2	0	2	0	1	3	0	4	43	0	1	1
4119905	4	0	1	2	2	2	2	2	2	0	1	0	0	2	0	3	44	0	1	1
4120726	2	1	3	1	1	2	1	1	1	0	2	0	0	2	0	2	43	0	1	1
4120996	2	0	3	2	4	0	2	2	2	0	1	0	0	1	0	2	46	0	2	1
4121002	2	1	3	1	1	3	1	2	2	0	1	0	0	3	0	3	42	0	1	1
4121693	4	0	1	3	1	2	1	2	2	0	2	0	0	2	0	3	43	0	1	1
4121695	3	0	3	3	1	2	2	1	1	0	2	0	0	2	0	2	42	0	1	1
4121708	3	0	1	3	1	1	1	1	1	0	2	0	0	2	0	2	41	0	1	1
4121799	4	0	1	1	1	2	1	4	3	0	2	0	0	3	0	2	41	0	2	1
4121953	3	0	3	1	1	2	1	2	2	0	2	0	0	3	0	3	42	0	1	1
4122203	4	1	1	3	1	2	1	1	1	0	2	0	0	2	0	2	41	0	1	1
4122338	3	0	2	1	1	2	2	2	2	0	2	0	1	2	0	3	42	0	1	1
4122613	4	0	2	1	1	2	2	1	1	0	2	0	0	3	0	3	41	0	1	1
4122759	3	1	1	1	2	3	1	4	3	0	2	0	0	3	0	4	26	1	1	1
4122782	4	0	2	3	1	1	2	1	1	0	2	0	0	2	0	3	42	0	1	1
4122823	1	0	3	3	1	1	2	1	1	0	2	0	0	3	0	2	40	0	1	1
4122847	4	0	1	3	1	1	1	2	2	0	2	0	0	3	0	4	43	0	2	1
4123138	3	0	1	3	1	4	2	2	2	0	2	0	0	3	0	3	41	0	1	1
4123268	4	1	3	1	1	1	2	2	2	0	2	0	0	2	0	4	42	0	1	1
4123765	4	0	3	1	1	1	1	1	1	0	2	0	0	2	0	3	43	0	1	1
4123965	4	0	1	3	1	2	2	2	2	0	2	0	0	3	0	4	33	0	2	1
4124082	1	0	1	1	1	2	2	2	2	0	2	0	0	3	0	2	42	0	1	1
4124344	4	0	2	3	1	1	2	1	1	0	1	0	0	2	0	3	44	0	1	1
4124366	4	0	1	2	2	2	2	2	2	0	2	0	0	2	0	2	20	0	1	1
4124732	4	0	1	3	2	3	1	1	1	0	1	0	0	1	0	2	41	0	2	1
4125219	4	1	1	3	3	3	1	3	2	0	2	0	0	3	0	4	22	1	1	1
4125230	3	1	1	3	2	3	2	2	2	0	2	0	0	4	0	2	42	0	1	1
4125519	2	1	1	1	1	2	2	1	1	0	2	0	0	4	0	2	42	0	1	1
4125855	3	0	2	3	2	2	1	1	1	0	1	0	0	2	0	3	41	0	1	1
4125972	3	1	1	2	1	2	2	1	1	0	2	0	1	2	0	2	39	0	2	1
4126144	3	1	3	1	1	1	2	4	3	0	2	0	0	2	0	4	44	0	1	1
4126192	2	1	3	1	1	3	2	2	2	0	2	0	0	3	0	4	41	0	1	1
4127380	4	1	3	3	2	2	1	1	1	0	2	0	0	2	0	3	40	0	1	1
4127590	4	0	1	1	1	0	2	1	1	0	1	0	0	1	0	2	56	0	1	1
4127841	4	1	3	1	1	1	1	1	1	0	2	0	0	2	0	3	40	0	1	1
4128137	4	0	2	3	2	3	1	1	1	0	2	0	0	4	0	3	41	0	1	1
4128547	2	1	3	1	1	1	2	1	1	0	2	0	0	2	0	2	41	0	1	1
4128585	4	1	1	1	1	2	2	1	1	0	1	0	0	1	0	2	41	0	1	1
4128679	3	0	3	1	1	2	2	2	2	0	2	0	1	2	0	4	41	0	1	1
4130274	2	1	3	1	1	2	1	1	1	0	2	0	0	3	0	3	41	0	1	1
4130338	4	1	1	1	1	3	2	2	2	0	1	1	0	1	0	4	1	1	1	1
4130348	4	1	2	1	2	2	2	1	1	0	2	0	0	3	0	2	38	0	1	1
4131849	4	0	1	1	1	1	2	1	1	0	1	0	0	1	0	2	41	0	1	1
4132945	2	1	3	1	1	1	2	1	1	0	2	0	0	2	0	2	39	0	1	1
4133007	4	0	1	3	1	1	2	4	3	0	2	0	0	3	0	4	12	1	1	1
4133134	3	1	3	3	1	2	1	4	2	1	2	0	1	3	1	4	40	0	1	1
4133153	3	0	1	3	2	2	1	1	1	0	2	0	0	3	0	3	39	0	1	1
4133617	3	0	3	1	1	2	2	3	1	1	2	0	0	3	1	3	38	0	1	1
4133811	4	0	1	3	5	0	1	1	1	0	1	0	0	3	0	2	38	0	1	1
4134344	2	1	3	1	5	0	2	1	1	0	2	0	0	3	0	3	37	0	1	1
4134540	3	0	3	1	1	2	2	3	2	1	2	0	0	2	1	4	38	0	1	1
4134925	4	1	1	3	5	2	2	1	1	0	2	0	0	2	0	2	40	0	1	1
4135112	4	1	3	1	1	2	2	2	2	0	2	0	0	2	0	3	38	0	1	1
4135191	3	0	1	1	1	2	1	3	2	0	2	0	1	3	0	4	37	0	1	1
4135390	2	0	3	3	1	2	2	2	2	0	2	0	1	2	0	2	38	0	1	1
4135419	4	0	3	3	1	2	2	1	1	0	1	0	0	2	0	1	38	0	1	1
4135489	3	1	2	3	1	3	2	2	2	0	2	0	0	1	0	4	38	0	1	1
4136039	3	1	1	1	2	2	1	1	1	0	2	0	0	2	0	3	39	0	1	1
4136104	3	1	1	1	1	2	2	2	2	0	2	0	0	2	0	3	30	1	2	1
4136780	4	0	2	3	1	1	2	2	2	0	2	0	0	4	0	4	38	0	1	1
4136807	3	1	2	3	1	0	2	2	2	0	3	0	0	1	0	4	38	0	1	1
4136917	4	0	1	1	1	1	1	1	1	0	1	0	0	1	0	2	36	0	1	1
4137068	1	1	1	1	1	3	1	3	2	0	2	0	1	2	0	4	29	0	1	1
4137224	1	1	1	4	5	4	1	2	2	0	1	0	0	3	0	2	38	0	1	1
4137360	3	0	1	3	1	1	1	1	1	0	1	0	0	3	0	2	37	0	1	1
4137509	4	1	3	3	2	0	1	3	1	1	3	0	0	3	1	3	4	0	1	1
4137807	4	1	1	1	2	3	1	3	2	0	2	0	0	4	0	4	38	0	1	1
4534928	3	1	1	1	1	3	2	4	3	0	1	0	0	2	0	2	18	0	2	1
4535128	3	1	1	1	1	2	2	1	1	0	1	0	0	1	0	2	37	0	2	1
4535179	3	1	3	1	1	2	2	3	2	1	2	0	0	3	1	4	37	0	1	1
4535573	3	0	3	1	1	1	2	1	1	0	2	0	0	2	0	4	37	0	2	1
4536574	2	0	3	3	5	0	1	2	2	0	2	0	0	4	0	4	37	0	2	1
4536791	2	0	3	1	1	1	2	1	1	0	2	0	0	2	0	3	26	0	1	1
4536983	3	1	1	1	1	2	1	4	3	0	1	1	1	2	0	2	22	1	1	1
4537230	3	0	1	1	1	2	2	1	1	0	2	0	0	3	0	3	34	0	1	1
4537270	3	0	1	3	1	1	1	1	1	0	2	0	0	2	0	2	33	0	1	1
4537636	4	0	1	3	3	2	2	4	2	1	2	0	1	3	1	4	40	0	1	1
4538149	4	0	1	1	2	2	2	3	2	0	2	0	1	3	0	4	35	0	1	1
4538245	4	1	3	1	1	2	2	1	1	0	2	0	0	4	0	2	36	0	1	1
4538279	3	0	1	3	5	1	2	1	1	0	1	0	0	2	0	2	35	0	1	1
4538455	4	0	1	3	1	2	1	1	1	0	2	0	0	2	0	3	36	0	1	1
4538510	1	0	1	2	5	1	2	1	1	0	2	0	0	2	0	3	35	0	1	1
4538925	2	0	3	1	1	2	2	2	2	0	2	0	0	2	0	4	35	0	1	1
4539510	4	1	1	3	3	2	2	1	1	0	2	0	0	3	0	3	24	0	1	1
4539753	4	1	1	1	1	1	2	2	2	0	1	0	0	1	0	3	35	0	1	1
4539966	4	0	1	1	2	2	1	2	2	0	3	0	0	3	0	4	5	1	1	1
4540005	4	0	1	1	1	3	2	1	1	0	2	0	0	2	0	3	37	0	1	1
4540478	4	0	2	3	2	2	1	2	2	0	2	0	0	2	0	4	34	0	1	1
4540729	4	1	1	1	1	1	1	1	1	0	2	0	0	2	0	4	26	1	1	1
4540877	4	0	1	3	1	2	1	3	2	0	3	0	1	3	0	4	28	1	1	1
4541027	3	1	1	2	1	1	2	1	1	0	2	0	0	4	0	3	42	0	2	1
4541432	3	1	1	1	1	3	2	3	2	0	2	0	0	2	0	4	19	1	1	1
4542141	3	1	1	1	1	2	2	1	1	0	2	0	0	3	0	2	34	0	1	1
4542582	4	1	3	3	2	2	1	2	2	0	2	0	0	5	0	4	35	0	1	1
4543435	3	1	1	3	2	2	2	2	2	0	2	0	0	3	0	4	36	0	1	1
4543581	4	1	2	1	1	1	2	1	1	0	1	0	0	2	0	2	34	0	1	1
4543747	4	0	1	1	1	1	1	1	1	0	2	0	0	3	0	2	33	0	1	1
4543831	4	0	1	1	1	3	2	1	1	0	2	0	0	3	0	2	34	0	1	1
4544696	4	0	3	1	1	1	2	1	1	0	2	0	0	2	0	4	34	0	1	1
4544716	2	1	3	1	2	0	2	4	3	0	3	1	1	1	0	4	34	0	1	1
4545075	4	1	1	1	2	2	1	1	1	0	1	0	0	3	0	3	33	0	1	1
4545452	4	1	2	1	1	3	2	1	1	0	1	0	0	2	0	3	34	0	1	1
4545603	3	1	1	3	1	2	2	1	1	0	2	0	0	2	0	4	33	0	1	1
4546179	2	0	1	1	1	1	1	1	1	0	2	0	0	2	0	3	33	0	1	1
4547061	2	1	1	1	1	3	2	3	2	0	3	0	1	2	0	4	33	0	1	1
4547076	4	0	1	4	5	1	2	4	3	0	1	0	0	1	0	3	33	0	1	1
4547488	3	1	2	1	1	2	2	4	3	0	2	0	0	4	0	4	33	0	1	1
4547799	4	1	3	1	1	1	1	2	2	0	2	0	0	4	0	4	33	0	1	1
4548249	1	1	3	3	5	1	2	4	3	0	2	0	0	4	0	4	33	0	1	1
4548301	4	0	3	2	1	2	2	2	2	0	2	0	1	2	0	3	33	1	1	1
4548588	3	0	3	1	1	1	2	1	1	0	1	0	0	4	0	1	32	0	2	1
4548778	2	0	3	3	1	1	1	1	1	0	2	0	0	3	0	2	32	0	1	1
4549465	2	0	1	1	1	1	1	1	1	0	2	0	0	2	0	3	33	0	1	1
4549782	4	0	2	1	1	1	1	4	3	0	2	0	0	2	0	4	33	0	1	1
4550458	4	1	1	1	1	2	1	4	3	0	1	0	0	1	0	2	33	0	1	1
4550544	2	0	1	4	5	1	2	2	2	0	2	0	0	3	0	4	32	0	1	1
4550644	3	0	3	3	1	2	2	2	2	0	2	0	0	3	0	2	34	0	1	1
4550931	4	0	1	1	1	1	2	2	2	0	2	0	0	2	0	4	32	0	1	1
4552128	4	0	1	3	1	3	1	1	1	0	2	0	0	2	0	3	32	0	1	1
4552134	4	0	1	4	1	3	1	3	1	1	2	0	0	2	1	3	32	0	1	1
4552165	3	1	1	3	1	1	2	1	1	0	2	0	0	2	0	4	32	0	1	1
4552218	2	0	1	3	1	1	1	1	1	0	2	0	0	2	0	2	33	0	1	1
4552413	4	1	3	3	1	2	1	2	2	0	2	0	0	2	0	4	28	0	1	1
4553147	3	1	1	1	1	2	2	3	2	0	2	0	0	3	0	4	31	0	1	1
4553316	2	0	1	3	1	1	2	1	1	0	2	0	0	3	0	1	31	0	1	1
4553769	1	1	1	4	5	1	2	1	1	0	1	0	0	2	0	2	29	0	1	1
4554012	3	1	1	1	1	2	1	1	1	0	2	0	0	3	0	2	33	0	1	1
4554170	4	0	1	1	2	3	1	2	2	0	2	0	0	4	0	4	32	0	2	1
4554383	3	1	1	1	2	2	1	1	1	0	3	0	0	4	0	2	30	0	2	1
4554401	4	1	3	1	3	3	1	4	3	0	2	0	0	2	0	3	20	1	1	1
4554443	3	0	1	3	1	3	1	4	3	0	2	0	0	3	0	4	7	1	2	1
4554616	4	0	1	3	2	3	2	3	2	1	1	0	1	2	1	4	30	0	1	1
4556537	2	0	2	1	1	2	1	1	1	0	2	0	0	3	0	3	31	0	1	1
4556837	4	0	1	3	1	1	2	4	3	0	2	0	1	4	0	2	29	0	1	1
4557027	4	0	2	1	1	1	2	1	1	0	1	0	0	2	0	2	30	0	1	1
4557249	4	0	3	3	1	3	2	2	2	0	1	0	0	1	0	2	30	0	1	1
4557857	4	0	1	1	1	1	1	1	1	0	2	0	0	2	0	3	2	1	1	1
4557866	3	0	2	3	2	2	2	1	1	0	2	0	0	3	0	2	28	0	2	1
4558098	3	1	3	3	1	1	2	1	1	0	2	0	0	2	0	3	29	0	1	1
4558680	3	1	3	1	1	1	1	1	1	0	2	0	0	4	0	2	28	0	1	1
4559605	4	0	1	3	2	2	2	2	2	0	2	0	0	4	0	4	29	0	1	1
4559800	3	1	2	1	1	1	2	1	1	0	2	0	0	3	0	2	29	0	1	1
4560474	4	0	1	3	1	0	1	2	2	0	2	0	0	2	0	4	28	0	1	1
4560632	4	1	1	1	1	2	2	3	2	1	1	0	0	2	1	3	28	0	1	1
4560938	4	0	1	1	1	1	2	4	3	0	2	0	0	3	0	3	28	0	2	1
4561136	3	0	1	1	4	4	1	3	1	1	2	0	1	1	0	3	29	0	1	1
4561427	3	0	3	1	1	1	1	2	2	0	2	0	0	3	0	4	28	0	1	1
4561484	4	0	3	3	5	1	2	1	1	0	2	0	0	2	0	2	32	0	1	1
4561496	3	0	3	3	1	1	1	3	2	1	2	0	1	2	1	3	11	1	1	1
4561868	4	0	1	3	1	1	2	1	1	0	1	0	0	1	0	3	30	0	1	1
4561953	3	0	1	1	1	3	2	3	2	0	2	0	0	2	0	4	24	0	1	1
4562238	2	0	3	1	1	2	2	1	1	0	2	0	0	2	0	2	28	0	1	1
4563746	4	0	1	1	1	3	1	4	3	0	2	1	0	2	0	4	19	1	2	1
4563970	4	1	1	1	1	2	2	3	2	1	2	1	1	2	1	4	28	0	1	1
4564281	2	0	1	3	1	1	2	1	1	0	2	0	0	2	0	3	25	0	1	1
4564407	3	1	1	1	2	2	1	1	1	0	2	0	0	2	0	3	28	0	1	1
4564751	4	0	1	3	1	1	2	1	1	0	1	0	0	2	0	2	29	0	1	1
4564897	2	0	3	1	1	0	1	3	1	1	2	0	1	4	1	3	28	0	1	1
4565081	3	1	2	3	1	3	2	3	1	1	2	0	1	2	1	3	24	1	1	1
4565288	3	1	3	1	1	3	2	2	2	0	2	0	1	2	0	4	28	0	1	1
4565393	3	0	1	2	1	2	2	4	3	0	2	0	1	2	0	4	28	0	1	1
4565416	3	0	2	1	1	3	1	4	3	0	2	1	1	2	0	3	28	0	1	1
4565469	3	1	1	1	1	2	2	4	3	0	2	0	0	3	0	4	28	0	1	1
4566717	3	1	1	4	2	2	1	4	3	0	1	0	0	3	0	4	2	1	1	1
4566806	4	0	1	1	4	3	2	1	1	0	2	0	0	3	0	3	30	0	1	1
4567027	3	1	1	1	1	0	2	1	1	0	2	0	0	2	0	3	27	0	1	1
4567069	4	1	1	1	1	3	2	2	2	0	1	0	0	1	0	2	8	1	1	1
4567202	3	0	3	1	1	2	2	1	1	0	2	0	0	2	0	3	27	0	1	1
4567346	4	1	3	1	1	1	1	2	2	0	2	0	1	3	0	2	27	0	2	1
4567364	4	1	1	1	5	3	2	3	2	0	2	0	0	2	0	4	24	0	1	1
4567494	4	0	3	1	2	3	1	1	1	0	3	0	0	2	0	4	25	0	1	1
4567925	2	0	1	3	1	1	1	1	1	0	1	0	0	2	0	2	26	0	1	1
4568639	3	1	1	3	2	2	2	1	1	0	2	0	0	2	0	3	25	0	1	1
4568702	3	0	1	2	1	3	2	2	2	0	2	0	0	3	0	4	25	0	1	1
4568927	4	0	2	1	1	0	2	1	1	0	2	0	0	2	0	2	27	0	1	1
4569278	3	0	1	3	1	1	2	4	3	0	2	0	0	2	0	4	23	1	1	1
4569347	2	0	1	1	1	2	2	2	2	0	1	0	0	2	0	4	28	0	1	1
4569605	4	1	3	3	2	2	1	2	2	0	2	0	0	2	0	4	27	0	1	1
4569682	4	1	1	1	1	1	2	3	2	1	2	0	1	2	1	2	26	0	1	1
4569687	2	1	3	2	1	1	2	1	1	0	2	0	0	2	0	2	26	0	1	1
4569793	4	0	1	1	3	2	2	2	2	0	1	0	0	2	0	3	6	1	1	1
4569930	3	1	1	2	5	0	2	3	2	0	2	0	0	2	0	4	25	0	1	1
4570032	4	1	1	3	5	1	1	1	1	0	2	0	0	2	0	2	25	0	1	1
4570172	2	0	2	1	1	2	1	1	1	0	2	0	0	3	0	3	27	0	1	1
4570782	3	1	3	1	1	2	2	2	2	0	2	0	0	2	0	4	26	0	1	1
4571257	3	1	1	3	4	3	1	4	3	0	2	0	1	5	0	4	28	0	1	1
4571313	3	1	2	1	4	4	2	1	1	0	2	0	1	2	0	2	33	0	1	1
4571559	4	1	3	3	1	1	1	2	2	0	1	0	0	2	0	3	26	0	1	1
4571742	3	0	1	3	5	2	2	1	1	0	1	0	0	2	0	3	26	0	2	1
4572113	2	0	1	1	2	2	1	3	2	1	2	1	1	3	1	4	28	0	1	1
4572291	3	1	1	4	2	3	1	1	1	0	3	0	0	3	0	4	17	0	1	1
4572801	3	0	3	3	1	1	2	2	2	0	2	0	0	2	0	4	25	0	1	1
4572839	3	0	1	1	1	2	1	3	1	1	2	0	1	3	1	3	25	0	1	1
4572943	3	1	3	1	1	3	2	3	2	0	2	0	1	2	0	4	26	0	1	1
4573040	4	0	1	1	2	2	1	1	1	0	1	0	0	2	0	2	16	1	1	1
4573126	1	0	1	4	5	2	1	3	2	1	3	0	0	3	1	3	24	0	1	1
4573376	3	0	2	3	1	2	1	2	2	0	2	0	0	2	0	4	8	0	1	1
4573680	3	1	1	3	1	3	1	1	1	0	2	0	0	3	0	2	24	0	1	1
4574405	3	0	1	1	2	3	2	2	2	0	2	0	0	4	0	4	26	0	1	1
4574625	4	1	3	1	1	1	2	1	1	0	2	0	0	2	0	2	25	0	1	1
4574777	4	0	1	1	1	1	2	2	2	0	2	0	0	3	0	3	24	0	1	1
4574932	1	0	1	1	1	2	2	1	1	0	2	0	0	2	0	2	32	0	1	1
4575522	2	0	1	3	1	2	2	1	1	0	2	0	0	3	0	2	25	0	1	1
4575538	4	1	1	1	1	2	2	1	1	0	1	0	0	2	0	3	25	0	1	1
4576281	3	1	1	2	1	1	2	1	1	0	1	0	0	3	0	2	27	0	1	1
4576284	3	1	3	3	1	2	2	2	2	0	1	0	0	4	0	3	24	0	1	1
4576396	4	0	1	1	2	3	2	1	1	0	2	0	0	2	0	2	24	0	1	1
4576414	2	1	1	3	1	2	2	2	2	0	2	0	1	3	0	4	23	0	1	1
4576505	3	0	1	3	5	0	2	1	1	0	2	0	0	4	0	1	22	0	1	1
4576609	3	0	1	1	1	2	1	1	1	0	1	0	0	2	0	3	12	0	1	1
4576613	4	0	1	1	1	2	2	2	2	0	2	0	0	2	0	4	24	0	1	1
4576793	2	0	2	1	1	2	2	2	2	0	2	0	0	2	0	4	24	0	1	1
4577178	2	0	1	3	5	0	2	3	2	0	2	0	0	3	0	4	24	0	1	1
4577243	3	0	1	1	2	3	2	1	1	0	2	0	0	3	0	3	25	0	1	1
4577391	3	0	1	1	1	3	1	1	1	0	2	0	0	3	0	2	24	0	1	1
4577465	4	1	3	1	1	2	1	1	1	0	2	0	0	2	0	3	25	0	1	1
4577473	3	1	1	1	1	2	2	1	1	0	2	0	0	2	0	3	29	0	2	1
4577642	3	0	3	3	1	1	2	1	1	0	2	0	0	3	0	3	19	0	1	1
4577712	2	1	1	4	1	2	2	4	2	1	1	0	1	2	1	4	62	1	1	1
4577807	4	0	1	1	1	3	2	2	2	0	2	0	0	2	0	4	16	0	1	1
4578465	4	0	1	3	1	1	1	1	1	0	2	0	0	3	0	3	23	0	2	1
4579068	4	0	1	1	1	2	2	4	3	0	1	0	0	2	0	1	27	0	2	1
4579071	1	0	1	3	1	2	2	1	1	0	2	0	0	2	0	2	23	0	1	1
4579100	3	0	1	2	1	1	2	4	3	0	2	0	0	2	0	2	23	0	1	1
4579153	3	1	1	2	1	2	2	1	1	0	2	0	0	3	0	3	23	0	1	1
4579220	3	1	1	1	2	3	1	2	2	0	2	0	0	3	0	4	23	0	2	1
4579256	3	1	3	3	1	1	1	1	1	0	2	0	0	2	0	2	22	0	1	1
4579667	4	1	1	1	1	3	2	2	2	0	2	0	0	2	0	4	22	0	1	1
4579843	4	0	1	1	1	3	2	3	1	1	2	0	1	3	1	2	23	0	1	1
4580135	4	0	1	1	1	1	2	3	2	0	2	0	0	3	0	4	25	0	1	1
4580341	3	0	3	2	1	1	2	1	1	0	1	0	0	1	0	1	23	0	1	1
4580500	3	1	1	1	1	2	2	1	1	0	2	0	0	2	0	2	23	0	1	1
4580625	3	0	3	2	1	1	2	1	1	0	2	0	0	2	0	3	23	0	1	1
4580952	4	0	1	3	1	1	2	1	1	0	3	0	0	2	0	2	23	0	1	1
4580973	4	1	1	2	1	1	2	1	1	0	2	0	1	2	0	2	24	1	1	1
4581110	4	1	3	1	1	2	1	1	1	0	2	0	0	3	0	4	24	0	1	1
4581237	4	0	3	1	1	1	2	2	2	0	2	0	0	3	0	4	22	0	1	1
4581420	4	0	1	1	1	3	2	3	1	1	2	0	0	2	1	2	21	0	1	1
4582568	4	0	3	1	1	1	2	1	1	0	2	0	0	3	0	3	19	0	2	1
4582578	4	1	3	1	1	3	1	2	2	0	2	0	0	1	0	4	21	0	1	1
4582655	4	0	1	3	5	0	1	1	1	0	2	0	0	4	0	2	23	0	1	1
4582909	3	0	1	1	2	3	1	2	2	0	2	0	0	3	0	4	21	0	1	1
4582936	3	0	2	1	2	3	1	1	1	0	2	0	0	2	0	2	15	0	1	1
4583003	2	1	1	4	1	1	1	1	1	0	2	0	0	2	0	2	21	0	1	1
4583040	4	1	1	1	2	3	2	4	3	0	1	1	0	2	0	4	8	1	1	1
4583045	3	1	1	1	5	0	2	1	1	0	1	0	0	2	0	3	21	0	1	1
4583584	4	1	1	3	2	2	1	1	1	0	2	0	0	3	0	3	25	0	1	1
4583686	3	0	1	3	1	2	1	1	1	0	2	0	0	4	0	3	21	0	2	1
4583732	1	1	1	3	1	2	2	1	1	0	2	0	0	2	0	3	21	0	1	1
4583779	3	1	3	1	1	2	2	2	2	0	2	0	0	3	0	4	22	0	1	1
4584177	4	1	1	1	1	2	2	3	1	1	2	0	1	2	1	3	21	0	1	1
4584353	4	1	1	1	1	4	1	3	2	1	2	0	1	2	1	4	10	1	1	1
4584598	4	1	3	1	1	3	1	2	2	0	1	0	0	2	0	4	10	1	1	1
4585135	4	0	1	1	1	1	1	1	1	0	2	0	0	2	0	2	12	1	1	1
4585448	4	1	3	1	2	3	1	3	2	0	3	0	0	2	0	4	20	0	1	1
4585843	3	1	1	1	1	0	2	1	1	0	2	0	0	2	0	2	61	1	1	1
4586210	4	0	1	3	1	2	2	4	3	0	2	0	1	2	0	4	21	0	2	1
4586742	4	0	1	1	1	0	2	1	1	0	2	0	0	2	0	2	23	0	1	1
4588025	4	0	1	1	1	2	2	1	1	0	1	0	0	2	0	3	20	0	1	1
4588094	4	1	1	1	2	2	2	1	1	0	2	0	0	3	0	2	30	0	2	1
4588118	3	1	1	1	5	1	1	1	1	0	2	0	0	2	0	3	32	0	1	1
4588130	3	1	1	2	2	3	2	1	1	0	2	0	0	2	0	2	28	0	1	1
4588364	2	1	2	3	1	1	1	1	1	0	2	0	0	2	0	2	19	0	1	1
4588422	2	0	1	1	1	1	1	1	1	0	2	0	0	2	0	3	17	0	1	1
4588799	2	0	2	3	5	1	1	2	2	0	2	0	0	2	0	4	19	0	1	1
4589127	4	0	1	1	2	3	2	4	3	0	1	0	0	2	0	3	19	0	1	1
4589150	3	1	2	1	2	3	1	4	3	0	2	0	1	3	0	4	21	0	1	1
4589215	4	1	3	1	2	2	2	1	1	0	2	0	0	2	0	2	20	0	1	1
4589611	1	1	3	1	1	1	2	1	1	0	2	0	0	2	0	3	22	0	2	1
4589636	4	0	3	1	1	3	1	1	1	0	1	0	0	2	0	2	17	1	1	1
4589773	1	0	3	2	1	2	2	1	1	0	2	1	1	3	0	3	20	0	1	1
4589825	4	0	1	1	1	3	2	1	1	0	2	0	0	3	0	2	20	0	1	1
4589828	4	1	3	1	3	2	1	3	1	1	2	0	1	3	1	3	20	0	1	1
4589880	4	0	1	1	1	2	2	2	2	0	2	0	0	3	0	3	20	0	1	1
4589915	3	0	1	1	1	2	2	4	3	0	2	0	1	2	0	3	20	0	1	1
4589982	4	0	1	1	1	2	2	2	2	0	1	0	0	3	0	3	20	0	1	1
4590313	3	1	1	3	1	1	1	1	1	0	1	0	0	2	0	2	15	0	1	1
4590541	3	0	1	3	1	2	2	1	1	0	2	0	0	3	0	2	21	0	1	1
4590738	1	0	3	1	1	2	1	1	1	0	2	0	0	2	0	2	18	0	1	1
4590790	2	1	1	1	1	0	2	1	1	0	1	0	0	2	0	2	22	0	1	1
4590836	3	1	1	3	1	1	1	1	1	0	2	0	0	2	0	1	21	0	2	1
4590877	3	0	1	1	1	2	2	1	1	0	2	0	0	2	0	3	21	0	2	1
4592174	4	1	1	1	2	3	2	4	3	0	2	0	1	2	0	4	23	0	1	1
4592358	2	1	1	1	1	1	1	2	2	0	2	0	0	2	0	2	18	0	1	1
4592491	3	1	1	3	1	1	2	1	1	0	2	0	0	2	0	3	18	0	1	1
4592766	3	0	1	2	1	1	2	1	1	0	2	0	0	2	0	1	19	0	1	1
4592834	3	0	3	1	1	2	1	1	1	0	2	0	0	3	0	2	19	0	1	1
4593369	3	1	1	3	2	2	2	2	2	0	2	1	0	4	0	4	22	0	1	1
4594534	4	0	3	3	1	2	2	2	2	0	2	0	0	2	0	4	20	0	1	1
4594731	4	0	1	1	2	2	1	4	2	1	2	0	0	3	1	4	9	0	1	1
4595225	1	0	1	1	1	2	2	1	1	0	2	0	0	2	0	2	4	0	1	1
4595292	2	1	1	1	1	3	2	1	1	0	2	0	0	1	0	3	17	0	1	1
4595807	3	0	3	1	3	2	1	1	1	0	2	0	0	3	0	3	8	0	1	1
4596690	4	0	1	3	1	2	2	1	1	0	2	0	0	3	0	3	18	0	1	1
4596877	3	1	2	1	1	2	2	1	1	0	1	0	0	4	0	2	35	0	1	1
4596895	3	0	3	1	1	0	2	1	1	0	1	0	0	2	0	2	25	0	1	1
4596945	3	0	1	1	1	1	2	2	2	0	2	0	0	3	0	3	18	0	1	1
4597164	4	1	1	3	2	3	1	4	3	0	3	0	1	2	0	4	16	0	1	1
4597352	4	0	1	1	1	3	2	3	2	1	2	0	1	3	1	4	19	0	1	1
4597407	4	1	1	3	1	2	2	2	2	0	1	0	1	2	0	2	22	0	1	1
4597460	3	0	1	3	1	2	2	1	1	0	1	0	0	3	0	2	16	0	1	1
4597877	3	0	1	1	1	2	2	1	1	0	2	0	0	2	0	4	17	0	1	1
4598162	3	0	2	3	2	2	1	3	2	0	3	0	0	3	0	4	18	0	1	1
4598846	3	1	2	1	1	3	1	2	2	0	1	0	0	2	0	2	14	1	1	1
4598903	4	1	3	1	1	2	2	2	2	0	2	0	0	2	0	3	17	0	1	1
4599126	4	0	1	3	2	2	1	2	2	0	2	0	0	4	0	3	18	0	1	1
4600233	4	1	1	1	2	2	2	4	3	0	3	0	1	3	0	4	19	0	2	1
4600715	4	1	1	2	1	2	2	1	1	0	1	0	0	1	0	2	17	0	2	1
4600881	3	0	2	3	2	2	1	2	2	0	1	0	0	1	0	3	7	1	1	1
4601210	4	1	3	1	1	3	1	2	2	0	2	0	0	3	0	3	17	0	1	1
4601898	4	0	1	1	1	1	1	1	1	0	2	0	0	2	0	3	15	0	2	1
4603243	2	0	1	1	1	1	1	1	1	0	2	0	0	2	0	3	16	0	1	1
4603290	4	1	1	3	1	1	1	1	1	0	2	0	0	3	0	2	15	0	1	1
4604700	1	1	1	2	5	1	2	1	1	0	2	0	0	2	0	2	13	0	1	1
4604716	4	1	3	3	2	2	1	1	1	0	2	0	0	2	0	2	16	0	1	1
4605057	4	0	2	3	4	3	1	1	1	0	2	0	0	4	0	3	17	0	2	1
4605166	2	0	1	1	1	3	1	2	2	0	1	1	0	2	0	3	15	0	1	1
4605382	4	1	1	1	2	2	1	4	3	0	1	0	0	3	0	3	17	0	2	1
4606538	3	1	2	3	1	0	1	1	1	0	4	0	0	1	0	3	15	0	1	1
4607268	4	0	3	3	1	1	2	2	2	0	1	0	0	1	0	2	16	0	1	1
4607801	3	1	3	3	1	0	1	1	1	0	2	0	1	2	0	3	31	0	1	1
4607987	4	0	3	1	1	1	2	2	2	0	2	0	0	3	0	4	16	0	1	1
4607990	3	1	3	1	1	2	2	4	3	0	2	1	1	3	0	4	15	0	1	1
4608442	4	1	3	1	2	2	1	1	1	0	2	0	0	4	0	4	15	0	1	1
4608527	4	0	1	3	5	1	2	2	2	0	2	0	0	3	0	4	14	0	1	1
4608876	2	1	1	1	1	2	1	1	1	0	2	0	0	1	0	3	15	0	2	1
4609122	4	0	1	3	1	2	1	2	2	0	2	0	0	2	0	2	15	0	1	1
4609604	2	1	1	2	1	2	2	2	2	0	2	0	0	3	0	4	15	0	1	1
4610405	2	1	2	1	1	2	1	2	2	0	2	0	0	2	0	3	14	0	2	1
4610606	3	1	2	1	4	3	1	3	2	0	2	0	1	3	0	4	15	0	1	1
4610866	4	1	1	3	1	2	1	2	2	0	2	0	0	3	0	4	14	0	2	1
4610880	3	0	1	3	1	1	1	2	2	0	1	0	0	2	0	2	6	0	1	1
4611358	2	1	1	1	1	2	2	2	2	0	2	0	0	3	0	4	13	0	1	1
4611391	3	1	3	1	2	3	1	4	2	1	2	0	0	3	1	4	2	1	1	1
4612618	2	1	3	3	1	2	2	1	1	0	1	0	0	1	0	2	14	0	1	1
4612776	4	1	1	3	2	2	1	2	2	0	2	0	0	3	0	4	17	0	1	1
4612807	4	1	1	2	1	2	2	1	1	0	2	0	0	2	0	3	17	0	1	1
4612896	3	0	1	1	5	1	2	2	2	0	1	0	0	2	0	3	13	0	1	1
4613610	3	0	1	1	2	3	2	3	2	0	2	0	0	2	0	4	13	0	1	1
4613742	3	1	3	1	1	1	1	3	2	0	2	0	1	2	0	4	13	0	1	1
4613899	2	1	1	1	1	2	1	1	1	0	2	0	0	3	0	3	13	0	1	1
4613927	2	1	1	3	1	2	2	1	1	0	2	0	0	3	0	3	13	0	1	1
4614323	1	0	1	4	5	0	2	2	2	0	3	0	0	3	0	4	13	0	1	1
4614355	3	0	3	3	1	2	1	1	1	0	2	0	0	4	0	3	14	0	1	1
4614497	3	0	1	1	1	2	2	1	1	0	2	0	0	2	0	3	12	0	1	1
4614533	4	0	1	1	1	1	2	1	1	0	2	0	0	2	0	2	13	0	1	1
4614575	4	0	1	1	1	2	1	2	2	0	1	0	0	2	0	2	12	0	1	1
4614818	4	1	1	2	1	2	2	3	2	0	2	0	0	3	0	4	10	1	1	1
4614848	4	0	1	1	1	1	1	1	1	0	2	0	0	3	0	1	12	0	1	1
4614862	2	1	3	3	1	2	2	1	1	0	2	0	0	2	0	3	13	0	1	1
4615112	3	1	1	1	2	2	2	1	1	0	1	0	0	3	0	2	18	0	1	1
4615427	3	1	3	3	1	2	1	1	1	0	2	0	0	4	0	2	12	0	1	1
4615440	4	1	1	1	1	2	1	1	1	0	2	0	0	3	0	2	15	0	1	1
4615518	4	1	1	1	2	2	2	3	2	0	2	0	0	4	0	4	12	0	1	1
4615597	4	1	1	1	1	3	2	2	2	0	2	0	0	2	0	4	12	0	1	1
4615633	2	0	3	3	3	3	2	3	2	1	2	1	1	3	1	4	12	0	1	1
4615773	4	0	3	1	1	2	2	3	2	1	1	0	0	2	0	3	17	0	1	1
4615790	1	0	3	3	5	3	1	3	2	1	2	0	0	2	1	2	15	0	1	1
4616159	3	1	3	2	2	3	2	3	2	0	2	0	1	2	0	4	13	0	1	1
4616328	3	1	2	3	1	2	2	4	3	0	2	0	1	2	0	4	12	0	1	1
4617106	3	0	1	1	2	3	1	1	1	0	1	0	0	2	0	1	14	0	1	1
4617203	3	1	1	1	1	2	2	1	1	0	1	0	0	1	0	2	12	0	1	1
4617644	4	0	1	1	1	2	1	1	1	0	2	0	0	2	0	2	37	0	1	1
4617722	3	0	1	1	1	3	1	1	1	0	1	0	0	1	0	2	14	0	1	1
4617824	4	0	3	1	1	1	2	1	1	0	1	0	0	2	0	2	13	0	1	1
4617862	4	1	1	3	1	2	2	2	2	0	2	0	0	4	0	2	5	0	1	1
4617885	3	1	1	1	2	2	1	1	1	0	2	0	0	2	0	3	21	0	1	1
4618361	4	1	1	1	1	2	1	2	2	0	1	0	0	1	0	4	10	0	1	1
4618364	3	0	3	1	1	2	2	1	1	0	1	0	0	2	0	2	17	0	1	1
4618428	3	0	1	1	1	2	1	2	2	0	2	0	0	3	0	4	13	0	1	1
4618905	4	0	1	3	1	3	1	2	2	0	2	0	0	4	0	4	13	0	1	1
4618974	4	0	1	2	2	0	2	1	1	0	2	0	0	2	0	3	15	0	1	1
4620015	3	1	3	1	1	3	2	2	2	0	2	0	1	3	0	4	14	0	1	1
4620359	2	0	1	3	1	2	2	3	2	0	2	0	1	4	0	4	13	0	1	1
4620793	4	0	2	3	1	2	2	1	1	0	2	0	0	3	0	3	15	0	1	1
4621044	3	1	2	1	1	1	2	1	1	0	2	0	0	3	0	2	22	0	1	1
4621081	4	1	1	1	1	1	2	2	2	0	1	0	0	3	0	1	18	0	1	1
4624323	3	0	1	3	2	3	2	2	2	0	2	0	0	2	0	3	13	0	1	1
4628245	4	1	1	3	1	2	2	1	1	0	1	0	0	2	0	2	12	0	1	1
4632243	3	0	3	3	1	2	2	2	2	0	2	0	0	2	0	4	13	0	1	1
4633304	4	0	1	1	3	2	1	4	3	0	2	0	0	2	0	4	12	0	1	1
4639567	3	0	2	3	1	2	1	1	1	0	2	0	0	2	0	2	21	0	1	1
4645925	3	1	2	2	1	3	2	1	1	0	2	0	0	2	0	3	12	0	1	1
4645983	3	1	1	1	1	2	2	1	1	0	2	0	0	3	0	2	17	0	1	1
4646049	3	0	2	1	5	0	2	1	1	0	2	0	0	2	0	2	19	0	1	1
4651961	3	0	1	3	5	0	2	1	1	0	1	0	0	2	0	2	18	0	2	1
5113907	4	1	1	3	1	3	1	2	2	0	1	0	0	2	0	4	80	0	1	1
5658362	4	0	1	3	1	3	1	4	3	0	2	0	0	2	0	2	20	0	1	1
5686879	3	0	1	1	1	3	2	3	2	1	2	0	1	3	1	4	11	1	2	1
6226091	4	1	1	1	1	1	1	3	2	0	2	0	1	2	0	4	70	0	1	1
6239713	4	0	1	1	3	2	2	4	3	0	1	0	0	1	0	3	47	0	2	1
6246458	3	0	1	1	1	2	1	2	2	0	2	0	0	2	0	3	5	0	1	1
6733684	2	0	1	1	1	2	2	1	1	0	1	0	0	3	0	2	14	0	1	1
6747448	2	0	1	1	2	3	1	2	2	0	2	0	1	2	0	4	37	0	2	1
6792277	4	0	1	1	1	2	2	1	1	0	1	0	0	2	0	1	26	0	2	1
6815800	4	1	1	1	1	3	1	4	3	0	2	0	0	2	0	3	52	1	2	1
7280739	3	0	1	1	1	1	2	1	1	0	1	1	0	2	0	2	71	0	2	1
7291439	4	0	1	1	1	2	2	2	2	0	2	0	0	2	0	2	14	0	1	1
7300725	4	0	1	1	1	3	1	1	1	0	2	0	0	3	0	4	24	0	2	1
7310794	3	0	1	2	5	0	2	1	1	0	2	0	0	2	0	2	76	0	2	1
7318460	3	0	1	3	1	1	2	4	3	0	2	0	1	3	0	4	34	1	2	1
7330448	2	0	1	1	2	3	1	1	1	0	2	0	0	2	0	2	26	0	2	1
7379412	4	0	2	3	1	2	1	1	1	0	2	0	0	3	0	4	50	0	2	1
7409835	4	0	1	1	1	1	1	4	3	0	2	0	1	2	0	2	54	0	2	1
7831962	4	0	1	3	4	3	2	1	1	0	1	0	0	1	0	1	30	1	1	1
7840156	2	0	1	3	1	1	1	1	1	0	2	0	0	2	0	3	66	0	2	1
7846956	4	1	1	1	2	3	1	2	2	0	1	0	0	2	0	4	47	0	2	1
7899786	3	0	3	2	1	2	2	1	1	0	2	0	0	1	0	2	81	0	2	1
7906003	4	0	1	3	1	2	2	2	2	0	2	0	0	3	0	4	17	0	1	1
7906376	4	0	1	3	1	1	2	1	1	0	1	0	0	1	0	2	23	0	2	1
7959236	4	0	1	3	1	3	1	1	1	0	1	0	0	3	0	2	13	0	2	1
7964960	4	1	1	1	2	3	1	3	1	1	2	0	0	3	1	3	21	1	2	1
7971008	3	0	1	1	1	3	2	1	1	0	2	0	0	1	0	2	44	0	2	1
8384594	4	1	1	1	2	2	1	1	1	0	2	1	0	2	0	3	21	1	2	1
8388975	3	0	1	3	1	0	2	1	1	0	1	0	0	3	0	2	26	0	2	1
8405487	4	0	1	1	1	1	2	1	1	0	1	0	0	2	0	1	18	0	2	1
8406678	4	0	1	3	2	2	1	3	2	1	2	0	1	3	1	4	59	0	2	1
8406783	2	0	1	3	1	1	1	1	1	0	1	0	0	2	0	2	30	0	2	1
8418423	3	1	1	1	1	1	2	1	1	0	1	0	0	2	0	2	37	0	2	1
8451280	4	1	1	1	5	1	1	1	1	0	2	0	0	3	0	2	50	0	2	1
8494128	3	1	1	3	1	2	2	3	2	0	2	0	1	3	0	4	41	0	2	1
8508484	2	0	1	3	1	3	1	4	3	0	2	0	1	2	0	4	47	0	2	1
8510354	4	0	1	1	1	2	2	1	1	0	2	0	0	2	0	2	35	0	2	1
8511860	4	1	1	1	1	1	2	2	2	0	2	0	0	2	0	4	29	0	2	1
8511894	2	1	1	1	5	1	2	1	1	0	2	0	0	3	0	2	75	0	1	1
8521437	2	0	1	3	1	2	1	1	1	0	1	0	0	2	0	2	22	0	2	1
8911643	3	0	1	1	1	1	1	1	1	0	1	0	0	1	0	3	81	0	2	1
8921194	4	0	1	1	2	3	2	2	2	0	2	0	0	2	0	4	49	0	2	1
8924588	4	1	1	1	2	2	1	1	1	0	2	0	0	3	0	3	43	0	2	1
8938347	3	1	1	1	1	3	1	2	2	0	2	0	0	2	0	3	44	0	2	1
8958625	4	1	1	1	2	3	1	1	1	0	2	0	0	2	0	3	29	1	1	1
8958845	2	0	1	1	1	2	2	3	2	0	2	0	0	3	0	4	47	1	1	1
8958898	3	1	2	3	1	2	2	3	2	1	2	0	1	2	1	4	80	0	1	1
8959280	4	0	1	1	1	0	1	1	1	0	2	0	0	3	0	1	75	0	2	1
8959290	3	1	1	1	2	2	1	1	1	0	2	0	0	4	0	2	65	1	2	1
8959303	3	1	1	1	1	1	1	1	1	0	2	0	0	3	0	3	77	0	1	1
8959361	3	0	2	3	1	2	2	1	1	0	2	0	0	4	0	3	81	0	1	1
8959401	4	1	1	1	1	3	2	1	1	0	2	0	0	2	0	3	37	1	1	1
8959416	4	1	1	1	1	2	1	4	3	0	3	0	0	3	0	4	57	1	1	1
8959418	4	1	1	2	2	2	2	3	1	1	2	1	0	2	1	3	68	1	2	1
8959468	3	0	2	3	2	2	2	2	2	0	2	0	0	3	0	4	75	0	2	1
8959473	4	0	1	1	1	1	2	4	3	0	1	0	1	1	0	2	6	1	1	1
8959481	4	1	1	1	4	0	2	3	1	1	2	0	0	2	1	2	77	0	1	1
8959668	3	0	1	3	5	2	2	1	1	0	2	0	0	2	0	3	78	0	1	1
8959818	3	0	1	1	2	3	1	4	3	0	3	1	1	2	0	4	15	1	1	1
8959963	4	0	1	3	1	3	2	4	3	0	2	0	0	3	0	4	6	1	1	1
8960058	3	0	1	2	4	3	2	1	1	0	2	0	0	2	0	2	79	0	2	1
8960451	4	0	1	3	1	1	2	4	3	0	2	0	0	3	0	4	75	0	1	1
8960970	3	1	1	3	1	2	2	1	1	0	1	0	0	1	0	2	82	0	2	1
8961489	2	0	1	3	5	0	1	2	2	0	2	0	0	2	0	2	78	0	1	1
8961545	4	0	1	1	2	3	2	1	1	0	2	0	0	2	0	3	81	0	1	1
8961942	2	0	1	3	1	1	2	1	1	0	2	0	0	3	0	2	79	0	1	1
8962066	2	1	2	1	1	0	1	2	2	0	3	0	0	2	0	4	51	1	1	1
8962074	4	1	1	1	1	3	2	2	2	0	3	0	0	2	0	4	12	1	1	1
8962209	2	1	1	1	2	3	2	4	3	0	2	0	0	3	0	4	18	1	1	1
8962249	4	0	1	1	1	2	1	1	1	0	1	0	0	1	0	2	79	0	1	1
8962314	4	1	1	3	5	1	1	1	1	0	2	0	0	3	0	3	81	0	1	1
8962823	2	0	3	3	1	1	1	1	1	0	2	0	0	2	0	2	81	0	1	1
8963157	2	1	1	1	1	2	2	1	1	0	2	0	0	2	0	3	74	0	1	1
8963212	4	1	1	1	2	3	2	4	3	0	2	0	0	3	0	4	75	0	1	1
8963274	2	0	1	1	1	3	1	3	2	1	1	0	1	3	1	4	83	0	1	1
8963987	3	0	1	1	2	2	2	2	2	0	2	0	1	2	0	4	78	0	2	1
8964125	2	1	1	1	1	3	2	2	2	0	2	0	1	2	0	4	80	0	1	1
8964130	3	1	1	2	1	2	2	2	2	0	2	0	0	2	0	3	64	1	1	1
8964395	1	0	1	1	1	2	2	1	1	0	2	0	0	2	0	2	75	0	1	1
8964516	4	1	1	2	4	3	2	2	2	0	2	0	1	2	0	4	82	0	1	1
8964519	3	0	1	3	1	1	1	1	1	0	2	0	0	2	0	2	83	0	1	1
8964537	3	1	2	1	3	2	1	1	1	0	2	0	0	2	0	4	83	0	1	1
8964568	4	0	1	3	1	2	2	2	2	0	2	0	0	3	0	4	63	0	1	1
8964584	4	1	3	3	1	1	2	1	1	0	2	0	0	2	0	2	77	0	1	1
8964764	3	1	1	1	2	3	2	2	2	0	2	0	0	2	0	3	83	0	1	1
8965062	4	0	1	3	1	3	1	1	1	0	2	0	0	2	0	2	43	1	1	1
8965419	3	0	1	1	5	0	2	1	1	0	1	0	0	1	0	1	81	0	1	1
8965442	2	0	1	3	1	2	1	1	1	0	1	0	0	3	0	2	82	0	1	1
8965445	2	0	1	1	1	1	2	1	1	0	2	0	0	2	0	2	83	0	1	1
8965770	1	1	2	1	1	3	2	1	1	0	2	0	1	3	0	2	83	0	1	1
8966033	3	0	1	1	1	1	1	1	1	0	2	0	0	2	0	2	79	0	2	1
8966200	4	0	1	3	2	3	2	2	2	0	2	0	0	2	0	4	78	0	1	1
8966492	1	0	1	1	2	2	2	3	2	1	2	0	0	5	1	4	72	0	1	1
8966518	3	0	1	1	1	2	1	2	2	0	2	0	0	3	0	3	78	0	1	1
8966547	4	1	1	1	2	2	2	1	1	0	1	0	0	1	0	3	49	1	1	1
8966659	4	1	1	2	5	1	2	1	1	0	2	0	0	3	0	3	78	0	1	1
8966724	4	1	2	1	2	2	2	2	2	0	2	0	0	4	0	4	78	0	1	1
8967315	1	1	1	3	2	3	1	3	1	1	2	0	1	4	1	4	73	0	1	1
8967558	3	0	1	1	1	2	1	4	3	0	2	1	0	2	0	4	15	1	2	1
8967601	4	0	1	3	1	1	2	4	3	0	2	0	0	4	0	4	1	1	1	1
8967617	3	0	1	2	1	2	2	2	2	0	2	0	0	2	0	4	2	1	1	1
8967887	3	0	1	1	2	1	2	1	1	0	2	0	1	2	0	3	38	1	2	1
8967947	4	0	1	1	1	2	2	1	1	0	1	0	0	2	0	3	78	0	2	1
8968152	3	1	1	3	2	3	1	2	2	0	2	0	0	2	0	4	34	1	1	1
8968169	4	0	1	1	1	3	1	4	2	1	2	0	0	2	1	4	20	1	1	1
8969246	4	0	1	1	1	0	2	3	1	1	2	0	0	2	1	3	24	1	1	1
8969346	2	0	1	3	5	1	2	1	1	0	2	0	0	2	0	2	78	0	1	1
8969568	1	1	1	3	1	2	2	1	1	0	2	0	0	5	0	3	76	0	1	1
8969976	4	1	1	1	1	2	2	1	1	0	2	0	0	2	0	2	81	0	2	1
8969994	4	0	1	3	1	2	2	2	2	0	2	0	0	2	0	1	79	0	1	1
8972460	3	0	1	1	2	3	2	2	2	0	3	0	0	2	0	2	50	1	1	1
8972886	1	0	1	1	1	1	1	1	1	0	2	0	0	2	0	2	73	0	2	1
8973137	3	1	1	1	1	2	2	2	2	0	2	0	1	2	0	4	6	1	1	1
8973421	3	0	1	1	2	3	2	1	1	0	1	0	0	2	0	3	80	0	1	1
8973446	1	0	1	1	5	1	2	1	1	0	1	0	0	1	0	2	74	0	1	1
8973788	3	0	1	3	2	3	2	4	3	0	2	0	1	2	0	4	83	0	2	1
8974181	4	1	1	1	1	3	1	2	2	0	1	0	0	2	0	3	72	0	2	1
8974414	3	1	3	1	1	3	1	3	2	1	1	0	1	3	1	4	16	1	1	1
8974710	3	1	1	2	4	3	2	3	2	1	2	0	1	2	1	4	18	1	1	1
8974772	1	1	2	3	5	1	2	1	1	0	1	0	0	2	0	3	72	0	1	1
8974793	3	1	1	1	1	3	2	2	2	0	3	0	0	2	0	3	15	1	1	1
8975012	3	0	1	1	1	2	1	3	2	0	2	0	1	3	0	4	17	1	2	1
8975054	4	0	1	1	1	0	2	1	1	0	2	0	0	3	0	2	74	0	1	1
8975272	2	0	1	3	2	2	2	4	3	0	2	0	1	3	0	4	81	0	1	1
8975487	4	1	1	1	2	2	2	2	2	0	3	0	0	3	0	4	41	1	1	1
8975493	3	0	1	3	1	2	1	2	2	0	2	0	0	3	0	4	82	0	1	1
8975725	2	1	1	1	1	3	2	1	1	0	1	0	0	2	0	1	76	0	1	1
8976188	3	0	1	3	1	2	2	1	1	0	2	0	0	2	0	2	79	0	1	1
8976420	1	1	1	1	2	3	1	3	2	1	3	0	0	3	1	4	1	1	1	1
8976506	4	1	1	1	1	0	1	1	1	0	1	0	0	1	0	3	70	1	1	1
8976775	4	0	1	3	5	0	2	1	1	0	2	0	0	2	0	2	73	0	1	1
8977284	3	0	1	1	1	2	1	2	2	0	2	0	1	3	0	4	75	0	2	1
8977432	2	0	1	1	5	3	1	3	1	1	2	0	1	2	1	3	35	1	1	1
8977568	4	0	2	2	1	2	2	1	1	0	2	0	0	2	0	3	72	0	1	1
8978286	3	1	1	1	2	2	1	2	2	0	1	0	0	2	0	2	76	0	1	1
8978465	3	1	1	1	2	2	1	1	1	0	2	1	1	3	0	3	80	0	2	1
8979102	3	1	1	3	2	2	2	1	1	0	2	0	0	3	0	3	82	0	1	1
8979144	4	0	1	1	2	3	1	1	1	0	2	0	0	3	0	2	79	0	1	1
8979483	3	1	1	1	1	1	1	1	1	0	2	0	0	3	0	2	83	0	2	1
8979652	2	0	1	1	1	3	2	2	2	0	2	0	1	3	0	4	29	0	1	1
8980308	3	0	1	3	1	3	1	2	2	0	1	0	0	2	0	3	72	0	1	1
8980482	4	0	1	1	1	2	2	2	2	0	2	0	0	2	0	2	59	1	1	1
8980505	3	1	1	1	2	2	1	1	1	0	2	0	0	2	0	2	76	0	1	1
8980517	3	1	1	1	1	3	1	4	3	0	2	0	0	2	0	2	21	1	1	1
8980612	3	1	1	1	1	2	1	1	1	0	2	0	0	2	0	2	72	0	1	1
8980622	4	1	1	2	1	3	2	2	2	0	2	0	0	2	0	3	61	1	1	1
8980658	3	1	1	4	2	0	1	2	2	0	3	0	1	1	0	4	78	0	1	1
8981232	3	0	1	3	1	2	1	3	2	0	2	0	1	3	0	4	75	0	1	1
8982079	4	0	1	3	1	3	2	1	1	0	2	0	0	2	0	3	80	0	1	1
8982321	4	1	1	1	1	2	1	2	2	0	1	0	0	1	0	2	78	0	1	1
8982762	3	1	1	1	1	3	1	1	1	0	1	0	0	1	0	2	77	0	1	1
8983265	4	0	1	1	2	2	2	2	2	0	2	0	0	4	0	4	77	0	1	1
8983347	4	0	1	1	2	2	1	2	2	0	2	0	0	2	0	2	76	0	1	1
8983392	4	1	1	1	1	2	2	1	1	0	1	0	0	1	0	1	22	1	2	1
8983801	2	1	1	1	1	2	2	2	2	0	2	0	0	2	0	2	77	0	1	1
8983808	4	0	1	3	2	3	2	2	2	0	1	0	0	2	0	2	75	0	1	1
8983883	3	1	1	2	1	0	2	2	2	0	2	0	0	2	0	3	76	0	1	1
8984181	3	1	1	1	1	2	2	2	2	0	2	0	0	3	0	4	79	0	1	1
8984272	2	0	2	1	1	1	2	4	3	0	3	0	1	3	0	4	74	0	1	1
8984353	4	1	1	3	1	3	1	1	1	0	2	0	0	2	0	4	7	1	2	1
8984413	4	1	1	2	2	2	2	2	2	0	2	0	1	2	0	3	74	0	2	1
8984545	2	1	1	1	1	3	1	4	3	0	2	0	0	3	0	4	10	1	1	1
8984572	3	1	1	2	2	2	2	2	2	0	2	0	1	3	0	4	64	1	2	1
8984759	2	1	2	1	1	3	2	1	1	0	2	0	0	3	0	1	74	0	2	1
8984919	4	0	1	3	1	2	2	1	1	0	2	0	0	2	0	2	72	0	1	1
8985312	3	0	1	1	4	4	1	2	2	0	2	0	0	1	0	4	81	0	1	1
8985426	3	0	1	3	5	0	2	4	3	0	2	0	0	2	0	3	75	0	2	1
8986083	4	0	1	3	1	3	1	1	1	0	2	0	0	5	0	2	72	0	1	1
8987848	4	0	1	1	4	0	1	4	3	0	2	0	1	2	0	3	79	0	1	1
8988230	3	1	1	1	1	2	2	4	3	0	2	0	0	2	0	2	48	1	2	1
8988278	4	1	1	1	2	2	1	3	2	1	2	0	1	4	1	4	72	0	1	1
8988347	3	1	1	1	1	1	2	1	1	0	2	0	0	3	0	3	74	0	1	1
8988495	4	1	1	1	2	3	1	1	1	0	2	0	0	3	0	2	74	0	1	1
8988639	3	0	1	1	1	2	2	1	1	0	2	0	0	4	0	3	78	0	1	1
8988686	3	0	1	3	1	1	1	1	1	0	1	0	0	2	0	1	62	0	2	1
8989483	2	0	1	1	1	2	2	1	1	0	2	0	0	4	0	4	80	0	2	1
8989984	4	0	1	3	1	2	2	1	1	0	2	0	0	2	0	3	30	0	2	1
8990082	3	1	1	1	2	3	2	4	3	0	2	0	0	2	0	3	7	0	1	1
8990123	1	1	1	2	5	0	2	1	1	0	1	0	0	2	0	2	81	0	1	1
8990308	2	0	1	1	1	2	1	1	1	0	1	0	0	2	0	2	76	0	1	1
8990543	3	0	1	1	2	3	2	1	1	0	1	0	0	2	0	1	80	1	1	1
8990812	3	1	1	3	1	3	2	4	2	1	2	1	1	3	1	4	3	1	1	1
8990822	4	1	1	1	1	2	1	2	2	0	2	0	0	3	0	4	80	0	2	1
8991153	2	0	1	3	1	1	1	2	2	0	2	0	1	4	0	4	57	0	1	1
8991318	1	0	1	1	5	0	1	3	2	0	2	0	0	2	0	4	78	0	1	1
8991553	1	1	1	2	5	0	2	2	2	0	2	0	0	2	0	4	76	0	1	1
8992084	3	0	1	1	1	3	2	2	2	0	2	0	0	3	0	2	83	0	1	1
8992329	2	0	1	1	1	2	2	1	1	0	2	0	0	2	0	2	82	0	1	1
8992565	4	0	1	3	1	0	2	1	1	0	2	0	0	3	0	3	83	0	1	1
8992953	4	1	1	1	1	2	2	1	1	0	2	0	0	2	0	2	73	0	1	1
8993031	4	1	1	1	2	3	1	3	2	0	2	0	0	4	0	4	83	0	1	1
8993123	3	0	1	1	1	2	2	2	2	0	1	0	0	2	0	3	62	0	1	1
8993286	3	0	1	1	1	2	2	1	1	0	2	0	0	3	0	3	83	0	2	1
8993319	4	0	2	3	1	1	2	3	2	0	2	0	0	3	0	4	34	1	1	1
8993322	3	1	1	1	5	0	1	1	1	0	2	0	0	3	0	3	82	0	1	1
8993540	3	0	1	3	1	1	2	1	1	0	2	0	0	2	0	4	81	0	1	1
8994151	4	1	1	3	1	0	1	3	2	0	2	0	0	2	0	4	78	0	2	1
8994209	4	0	1	3	1	1	2	1	1	0	2	0	0	2	0	2	58	1	2	1
8994447	3	0	1	1	1	2	1	1	1	0	2	0	0	2	0	3	80	0	1	1
8994469	3	0	1	1	5	0	1	2	2	0	2	0	0	3	0	4	72	0	1	1
8994567	3	0	1	1	1	2	1	1	1	0	2	0	0	2	0	2	73	0	1	1
8994823	3	0	1	3	1	2	2	3	2	0	2	0	1	2	0	4	83	0	2	1
8994953	3	1	1	1	1	0	2	1	1	0	2	0	0	3	0	2	58	0	2	1
8995031	4	0	1	3	1	2	1	1	1	0	2	0	0	2	0	3	73	0	2	1
8995257	3	1	1	1	2	2	1	2	2	0	3	0	0	3	0	4	35	1	1	1
8995260	3	0	1	3	1	2	2	3	1	1	2	0	1	4	1	2	71	0	1	1
8995581	1	0	1	1	1	2	2	1	1	0	1	0	0	1	0	2	80	0	1	1
8995599	3	0	1	1	1	1	2	2	2	0	2	0	0	3	0	4	74	1	2	1
8995802	3	1	1	1	1	2	2	4	3	0	2	0	0	3	0	2	81	0	1	1
8995984	2	0	1	1	1	3	1	1	1	0	2	0	0	3	0	1	75	1	1	1
8996380	1	0	1	1	1	2	2	1	1	0	2	0	0	2	0	2	64	0	1	1
8996814	3	1	1	1	1	1	2	1	1	0	2	0	0	2	0	3	64	0	1	1
8997232	3	0	1	1	1	3	1	2	2	0	2	0	0	3	0	2	63	0	1	1
8997287	3	1	1	1	1	1	1	1	1	0	2	0	0	2	0	2	49	1	1	1
8997330	4	1	1	1	2	2	2	4	3	0	2	1	1	2	0	4	70	0	1	1
8997394	3	1	1	2	1	3	2	1	1	0	2	0	0	2	0	2	62	0	1	1
8997603	4	1	1	3	1	2	1	1	1	0	2	0	0	2	0	2	19	0	2	1
8997664	4	1	1	1	1	1	2	1	1	0	1	0	0	3	0	2	28	1	1	1
8997734	3	1	1	1	1	2	2	1	1	0	2	0	0	2	0	2	69	0	2	1
8997756	3	1	2	3	1	2	2	2	2	0	2	0	0	2	0	4	71	0	1	1
8997762	3	1	1	2	2	2	2	1	1	0	2	0	0	2	0	3	68	0	1	1
8997917	4	1	1	3	1	2	1	1	1	0	1	0	0	1	0	2	70	0	1	1
8997980	3	1	1	1	2	2	2	4	3	0	1	0	1	2	0	3	55	0	2	1
8997988	2	1	1	2	1	1	2	1	1	0	1	0	0	2	0	2	23	1	2	1
8998058	3	0	2	3	1	3	1	4	3	0	2	0	0	2	0	4	67	0	1	1
8998285	3	1	1	1	2	3	1	3	2	1	2	0	1	3	1	4	36	1	1	1
8998405	2	1	3	1	4	3	2	1	1	0	2	0	0	2	0	2	68	0	1	1
8998916	3	0	1	1	2	2	2	1	1	0	3	0	0	2	0	3	68	0	2	1
8999060	4	0	1	1	1	2	1	2	2	0	2	0	0	1	0	4	64	0	2	1
8999229	4	1	1	1	2	2	2	2	2	0	2	1	1	1	0	4	36	1	1	1
8999381	3	0	1	1	1	2	2	1	1	0	2	0	0	3	0	4	72	0	1	1
8999566	3	0	1	1	2	2	1	1	1	0	2	0	0	4	0	3	45	1	1	1
8999977	4	0	2	1	1	2	2	2	2	0	2	0	0	2	0	4	2	0	1	1
9000155	4	0	1	1	1	1	2	1	1	0	1	0	0	2	0	1	66	0	2	1
9000195	2	0	1	1	1	1	1	1	1	0	2	0	0	3	0	3	9	1	1	1
9000242	3	0	1	1	5	1	1	4	3	0	1	0	0	2	0	3	66	0	1	1
9000246	4	1	1	2	1	1	2	4	3	0	2	0	0	2	0	4	64	0	1	1
9000404	2	1	1	3	1	2	2	2	2	0	1	0	0	1	0	2	82	0	2	1
9000420	2	0	1	1	1	1	1	2	2	0	2	0	0	2	0	4	60	0	2	1
9000516	3	0	1	1	1	2	1	1	1	0	2	0	0	3	0	4	66	0	1	1
9000581	3	0	1	1	2	4	1	1	1	0	2	0	0	2	0	3	62	0	1	1
9001254	3	1	1	3	2	2	2	2	2	0	2	0	0	2	0	4	44	1	2	1
9001416	4	1	1	4	2	3	1	3	2	1	3	0	0	2	1	4	70	0	2	1
9001907	3	1	1	3	1	2	1	3	1	1	2	0	0	3	1	2	37	1	1	1
9002637	3	1	1	1	1	3	1	1	1	0	2	1	1	2	0	2	67	0	1	1
9002758	4	1	1	3	1	2	2	1	1	0	2	0	0	3	0	3	64	0	1	1
9002761	3	1	1	3	1	1	2	1	1	0	1	1	0	1	0	3	65	0	2	1
9002854	4	0	1	1	1	2	2	1	1	0	2	0	0	3	0	3	65	0	1	1
9003006	3	1	2	1	1	2	1	2	2	0	3	0	0	2	0	4	31	1	1	1
9003315	4	0	1	1	1	2	1	2	2	0	1	0	0	2	0	3	71	0	2	1
9003562	4	0	3	1	1	3	2	3	1	1	1	0	1	2	1	2	69	0	1	1
9003600	1	1	1	1	5	1	1	1	1	0	2	0	0	2	0	3	68	0	1	1
9003917	3	0	1	1	1	2	1	2	2	0	2	0	0	3	0	2	53	1	1	1
9003932	4	0	1	2	5	2	2	2	2	0	2	0	0	2	0	4	64	0	1	1
9004056	2	1	1	1	1	2	1	1	1	0	2	0	0	4	0	3	54	1	1	1
9004106	4	1	1	1	1	1	2	1	1	0	2	0	0	2	0	1	65	0	1	1
9004769	4	1	1	1	1	1	2	2	2	0	2	0	0	3	0	4	66	0	1	1
9005194	4	0	1	3	2	3	2	2	2	0	2	0	0	2	0	4	67	0	1	1
9005580	1	0	1	1	5	0	1	4	2	1	2	1	1	3	1	4	70	0	1	1
9005682	4	0	1	2	1	0	2	2	2	0	2	0	0	2	0	4	65	0	1	1
9005897	3	1	1	3	1	1	2	1	1	0	2	0	0	2	0	4	68	0	1	1
9005916	4	0	1	3	2	2	2	4	2	1	2	0	1	4	1	4	6	1	1	1
9006261	4	1	1	1	1	1	1	4	3	0	2	0	0	3	0	4	11	1	1	1
9006274	2	0	1	1	2	3	1	4	3	0	2	1	0	2	0	4	9	1	1	1
9006387	4	0	1	1	2	2	2	4	3	0	1	0	0	2	0	4	1	1	1	1
9006402	3	0	1	3	1	3	2	2	2	0	2	0	0	3	0	2	67	0	1	1
9006573	3	0	1	3	1	2	1	1	1	0	2	0	0	3	0	2	71	0	1	1
9006590	2	1	1	1	1	3	1	2	2	0	2	0	0	3	0	3	71	0	1	1
9006655	4	0	1	1	1	1	1	1	1	0	2	0	0	1	0	4	69	0	1	1
9006972	2	1	1	1	1	1	2	1	1	0	2	0	0	3	0	3	66	0	2	1
9007259	4	1	1	1	1	3	2	1	1	0	1	0	0	1	0	2	8	0	1	1
9007309	4	1	1	1	1	2	2	1	1	0	1	0	0	2	0	2	68	0	2	1
9007319	2	0	1	2	1	0	2	1	1	0	3	0	0	2	0	2	68	0	1	1
9007442	4	0	1	1	1	2	2	3	1	1	2	0	0	2	1	3	19	1	1	1
9007493	4	1	1	2	2	2	2	1	1	0	1	0	0	2	0	1	63	0	2	1
9007769	3	1	1	1	2	2	2	1	1	0	1	0	0	2	0	2	63	0	1	1
9007900	4	0	1	1	2	3	2	2	2	0	2	0	0	3	0	4	76	0	2	1
9008492	4	1	1	2	1	0	2	2	2	0	2	0	0	4	0	4	60	0	2	1
9009021	4	0	1	3	1	0	1	1	1	0	2	0	0	3	0	2	63	0	1	1
9010468	3	0	1	1	1	2	2	2	2	0	2	0	0	2	0	4	71	0	1	1
9010726	3	1	1	1	2	3	1	1	1	0	2	0	0	1	0	3	66	0	1	1
9010935	3	0	1	3	1	3	1	4	2	1	2	0	1	2	1	4	63	0	1	1
9011393	3	0	2	1	1	1	1	1	1	0	2	0	0	2	0	3	68	0	1	1
9011505	4	1	1	1	2	3	2	3	2	0	2	0	1	2	0	4	63	0	1	1
9011525	4	0	1	1	1	1	2	1	1	0	1	0	0	2	0	2	70	0	1	1
9011818	4	1	1	1	2	2	1	1	1	0	1	0	0	1	0	2	6	1	1	1
9011828	3	0	2	3	1	1	2	1	1	0	2	0	0	1	0	2	70	0	1	1
9011967	4	1	1	1	1	2	2	1	1	0	1	0	0	3	0	3	68	0	1	1
9012035	4	0	1	1	1	1	2	2	2	0	2	0	0	3	0	2	65	0	1	1
9012278	4	0	1	3	1	1	2	1	1	0	2	0	0	2	0	3	65	0	1	1
9012803	3	0	1	1	1	1	1	1	1	0	1	0	0	2	0	2	70	0	1	1
9012871	4	1	1	3	1	1	2	1	1	0	2	0	0	2	0	3	71	0	2	1
9013221	3	1	1	1	2	0	2	4	3	0	3	0	1	3	0	4	64	0	1	1
9014011	2	1	1	3	1	2	2	2	2	0	1	0	0	2	0	4	69	0	2	1
9014076	4	0	1	1	1	2	1	4	3	0	1	0	0	2	0	2	46	1	2	1
9014157	4	1	1	1	1	3	1	1	1	0	2	0	0	3	0	2	27	1	1	1
9014161	3	0	1	3	1	1	1	1	1	0	2	0	0	2	0	3	45	1	1	1
9014211	2	1	1	1	1	2	2	1	1	0	2	0	0	2	0	2	71	0	1	1
9014247	3	1	1	3	1	2	1	1	1	0	2	0	0	3	0	3	70	0	1	1
9014303	4	0	1	1	1	2	2	2	2	0	2	0	0	2	0	3	25	1	1	1
9014369	3	0	1	3	1	2	2	1	1	0	1	0	0	2	0	3	70	0	1	1
9014576	3	0	1	1	1	2	1	1	1	0	2	0	0	3	0	4	41	1	1	1
9014583	4	1	1	1	2	0	2	1	1	0	2	0	0	3	0	3	64	0	1	1
9014597	4	1	1	1	2	2	2	1	1	0	2	0	0	2	0	2	67	0	1	1
9014600	2	1	1	1	2	2	2	4	2	1	3	0	1	3	1	4	67	0	1	1
9014613	3	0	2	1	1	2	2	1	1	0	2	0	0	3	0	3	66	0	1	1
9014959	3	0	1	1	2	2	1	1	1	0	2	0	0	3	0	2	66	0	1	1
9016817	4	0	1	1	1	0	1	1	1	0	1	0	0	2	0	1	71	0	1	1
9017160	4	0	1	1	1	2	2	2	2	0	2	0	0	3	0	3	66	0	1	1
9017163	1	0	3	3	2	1	1	1	1	0	1	0	0	2	0	2	65	0	1	1
9017169	3	0	1	1	1	3	2	1	1	0	2	0	0	3	0	2	67	0	2	1
9017185	4	0	1	4	1	0	2	2	2	0	2	0	0	3	0	3	65	0	1	1
9017197	1	0	3	2	1	2	2	1	1	0	2	0	0	2	0	3	54	0	2	1
9017267	2	0	1	2	1	1	2	4	3	0	2	0	1	3	0	4	67	0	1	1
9017523	4	1	1	1	1	0	1	1	1	0	2	0	0	2	0	3	67	0	1	1
9017780	4	0	1	1	2	2	2	1	1	0	2	1	0	5	0	3	59	1	1	1
9017937	3	0	1	1	1	1	2	1	1	0	2	0	0	2	0	2	64	0	1	1
9018333	4	0	1	1	2	2	2	4	3	0	2	0	0	3	0	4	48	0	1	1
9018339	3	0	1	1	1	1	2	2	2	0	2	0	0	3	0	4	66	0	1	1
9018375	3	0	1	1	1	0	2	1	1	0	1	0	0	2	0	2	69	0	1	1
9018862	4	1	1	1	1	3	2	2	2	0	2	0	0	4	0	3	71	0	2	1
9018886	4	0	1	2	5	0	2	1	1	0	2	0	0	3	0	2	67	0	1	1
9019235	4	0	1	3	1	2	2	3	1	1	2	0	1	2	1	3	61	0	2	1
9019654	3	0	1	2	1	1	2	1	1	0	2	0	0	2	0	1	62	0	1	1
9019801	4	0	1	3	1	1	2	3	2	0	2	0	0	3	0	4	50	1	1	1
9019811	3	0	3	1	5	0	1	1	1	0	2	0	0	3	0	3	61	0	1	1
9019855	3	0	1	3	1	1	2	1	1	0	2	0	0	2	0	2	67	0	1	1
9019906	4	0	1	1	1	3	2	2	2	0	2	0	0	2	0	4	36	1	1	1
9019994	4	1	1	1	1	3	2	2	2	0	2	0	0	4	0	4	62	0	2	1
9020044	2	0	1	1	1	1	1	1	1	0	2	0	0	3	0	2	60	0	1	1
9020064	3	1	1	1	1	2	2	3	2	1	2	0	0	3	1	4	7	1	1	1
9020463	4	0	1	1	1	1	2	2	2	0	2	0	0	4	0	4	41	1	1	1
9020946	4	0	1	1	1	2	1	1	1	0	1	0	0	1	0	1	62	0	1	1
9020986	4	0	1	1	1	3	2	1	1	0	2	0	0	2	0	4	40	0	1	1
9021357	3	0	1	1	2	2	1	2	2	0	2	0	0	2	0	4	8	1	1	1
9021450	4	0	1	1	1	1	1	1	1	0	2	0	0	2	0	2	61	0	1	1
9021575	2	0	1	1	5	0	2	1	1	0	1	0	0	1	0	2	64	0	1	1
9022258	4	1	1	1	1	0	2	2	2	0	2	0	0	2	0	4	61	0	1	1
9022614	4	0	1	3	1	2	1	2	2	0	2	0	0	3	0	4	61	0	1	1
9022927	2	1	1	2	1	3	2	2	2	0	3	0	0	3	0	4	5	0	1	1
9023151	3	1	1	3	1	2	2	1	1	0	1	0	0	2	0	2	27	0	2	1
9023225	3	1	1	1	1	2	2	1	1	0	2	0	0	3	0	2	61	0	1	1
9023489	2	0	1	1	1	0	2	1	1	0	1	0	0	1	0	2	5	0	1	1
9023603	3	0	1	1	1	3	1	4	3	0	3	0	1	4	0	4	64	0	2	1
9024120	4	0	1	3	1	2	2	4	3	0	2	0	0	3	0	4	47	1	1	1
9024248	3	0	1	3	5	0	2	1	1	0	2	0	0	2	0	2	78	0	1	1
9025025	4	0	1	3	1	1	2	1	1	0	1	0	0	2	0	2	64	0	1	1
9025802	4	0	1	1	2	3	1	1	1	0	1	0	0	2	0	2	62	0	1	1
9025816	3	0	1	1	1	1	1	3	1	1	2	0	1	2	1	2	48	1	1	1
9026161	4	1	1	2	2	1	2	1	1	0	2	0	0	1	0	3	61	0	2	1
9026303	3	1	1	1	1	3	1	2	2	0	2	0	1	2	0	3	61	0	1	1
9027269	4	1	1	1	1	2	1	2	2	0	2	0	0	2	0	4	9	1	1	1
9028382	2	0	1	3	1	3	1	2	2	0	1	0	0	2	0	2	60	0	1	1
9028453	2	1	1	1	1	3	2	2	2	0	2	0	1	2	0	2	64	0	2	1
9028866	4	1	1	3	5	0	2	3	1	1	1	0	0	2	1	2	62	0	1	1
9029066	4	0	1	1	1	0	1	1	1	0	2	0	0	3	0	2	71	0	2	1
9029487	4	0	1	1	1	2	1	3	2	1	2	0	1	2	1	4	69	0	2	1
9030107	4	1	1	3	1	3	2	3	1	1	2	0	0	2	1	3	33	1	1	1
9030127	3	1	1	1	1	2	2	1	1	0	2	0	0	3	0	2	71	0	1	1
9030168	4	1	1	1	2	0	1	3	2	1	2	0	0	3	1	4	71	0	1	1
9030179	3	1	1	4	2	2	2	1	1	0	2	0	0	2	0	3	23	1	1	1
9030514	1	0	1	1	5	1	2	1	1	0	2	0	0	3	0	3	64	0	1	1
9030604	4	1	1	1	2	3	2	2	2	0	2	0	0	3	0	4	19	1	1	1
9030653	3	1	1	3	1	2	2	1	1	0	2	0	0	2	0	2	70	0	2	1
9030787	3	0	1	1	1	2	1	1	1	0	2	0	0	2	0	2	64	0	1	1
9031014	3	1	1	3	1	3	2	2	2	0	2	0	0	2	0	2	38	1	1	1
9031756	4	1	1	1	2	3	1	4	2	1	2	0	0	2	1	4	65	0	2	1
9031803	4	0	1	1	2	2	2	4	3	0	3	0	0	3	0	3	64	0	2	1
9031991	2	1	1	1	1	2	1	1	1	0	1	0	0	2	0	3	54	0	2	1
9032010	3	0	1	1	1	2	2	1	1	0	1	0	0	2	0	1	41	1	2	1
9032097	3	1	1	1	1	2	1	1	1	0	1	0	0	3	0	3	54	0	1	1
9032109	3	0	1	1	1	3	2	2	2	0	2	0	0	3	0	2	49	0	1	1
9032377	3	0	1	3	2	2	2	2	2	0	2	0	0	3	0	4	67	0	1	1
9032552	3	0	1	3	1	2	1	1	1	0	2	0	0	3	0	3	70	0	2	1
9032655	3	1	1	1	1	2	2	1	1	0	2	0	0	2	0	3	71	0	2	1
9033510	4	1	1	3	1	2	1	1	1	0	1	0	0	2	0	2	63	0	2	1
9033794	4	0	1	1	1	2	2	4	3	0	2	0	0	2	0	2	11	1	1	1
9034946	2	0	1	1	1	2	2	1	1	0	1	0	0	1	0	2	78	0	1	1
9035716	3	0	1	3	2	2	1	4	3	0	3	0	1	3	0	4	57	0	1	1
9036126	3	1	1	1	2	3	1	2	2	0	3	1	0	2	0	3	54	0	1	1
9036140	3	0	2	3	4	3	2	4	3	0	2	0	0	3	0	4	59	0	1	1
9036194	4	1	1	1	1	2	2	2	2	0	2	0	0	2	0	4	54	0	2	1
9036256	2	0	1	2	1	1	2	2	2	0	2	0	0	1	0	4	53	0	1	1
9036330	3	1	1	1	1	0	2	1	1	0	2	0	0	3	0	2	56	0	1	1
9036503	3	1	2	1	1	2	1	1	1	0	2	0	0	2	0	2	58	0	2	1
9036602	3	0	1	4	1	3	2	2	2	0	2	0	0	3	0	4	59	0	1	1
9036775	2	1	1	1	5	0	2	1	1	0	2	0	0	2	0	2	52	0	1	1
9036779	4	0	1	3	1	2	2	1	1	0	2	0	0	2	0	2	57	0	1	1
9037374	4	0	1	1	2	3	1	1	1	0	1	0	0	3	0	2	51	1	1	1
9037422	4	1	1	1	2	3	2	1	1	0	2	0	0	4	0	2	54	0	1	1
9038004	4	0	1	1	1	3	1	2	2	0	1	0	0	2	0	3	55	0	1	1
9038058	3	1	1	1	2	2	2	1	1	0	2	0	0	4	0	2	55	0	1	1
9038067	4	0	1	3	2	3	2	1	1	0	2	0	0	3	0	3	55	0	1	1
9038488	4	1	1	1	1	3	1	2	2	0	1	0	0	2	0	2	58	0	1	1
9038508	2	0	1	3	1	1	2	1	1	0	2	0	0	2	0	2	59	0	1	1
9038607	3	1	2	3	1	3	1	2	2	0	2	0	1	3	0	3	58	0	2	1
9038725	3	0	1	1	1	1	2	1	1	0	1	0	0	2	0	2	55	0	1	1
9038748	4	0	1	3	1	3	2	3	2	0	2	0	0	2	0	4	26	1	1	1
9038833	2	0	1	1	1	2	2	1	1	0	1	0	0	1	0	2	57	1	1	1
9038882	2	1	2	1	1	2	2	1	1	0	2	0	0	3	0	3	57	0	1	1
9039378	4	0	3	1	1	0	2	1	1	0	1	0	0	4	0	2	57	0	1	1
9039955	4	0	1	1	1	2	2	1	1	0	2	0	0	3	0	3	52	0	1	1
9039965	2	1	1	1	2	2	2	1	1	0	2	0	0	2	0	2	1	0	1	1
9040152	3	1	2	4	1	0	2	3	2	0	2	1	1	2	0	4	12	0	1	1
9040490	2	1	2	1	2	3	2	2	2	0	2	0	0	2	0	4	58	0	1	1
9041347	2	0	1	1	4	4	2	4	3	0	2	0	1	2	0	4	24	1	1	1
9041360	4	0	1	2	1	2	2	4	3	0	2	0	1	2	0	4	50	0	1	1
9041657	3	0	1	3	1	2	2	1	1	0	1	0	0	2	0	2	51	0	1	1
9041845	2	0	1	3	1	0	1	2	2	0	1	0	0	2	0	2	48	0	1	1
9042094	4	0	1	1	2	3	2	1	1	0	1	0	0	1	0	1	53	0	1	1
9042147	2	1	1	3	1	3	2	3	2	0	2	0	1	2	0	4	39	0	1	1
9042230	4	0	1	1	1	3	1	2	2	0	2	0	0	2	0	2	55	0	1	1
9042375	1	1	1	3	1	1	1	2	2	0	2	0	0	2	0	2	51	0	1	1
9043434	3	1	1	1	1	1	1	1	1	0	2	0	0	2	0	1	52	0	1	1
9043823	3	0	1	4	1	2	2	2	2	0	1	0	0	3	0	4	57	0	1	1
9044178	2	1	2	3	1	2	1	2	2	0	2	0	0	2	0	4	57	0	1	1
9044554	3	1	1	1	1	3	2	4	3	0	2	0	1	2	0	4	55	0	1	1
9044589	4	0	1	3	1	1	1	3	1	1	2	0	1	2	1	2	53	0	2	1
9044704	2	1	1	1	2	3	2	4	3	0	2	0	0	4	0	4	54	0	1	1
9045203	4	0	1	1	1	1	1	1	1	0	2	0	0	2	0	2	51	0	1	1
9045326	3	0	1	3	1	2	2	3	2	1	2	0	0	2	1	4	56	0	1	1
9045356	3	1	1	1	1	1	2	1	1	0	2	0	0	2	0	4	58	0	1	1
9045459	4	1	1	1	5	0	2	1	1	0	1	0	0	1	0	2	57	0	1	1
9045492	4	0	1	1	1	1	2	1	1	0	2	0	0	2	0	2	59	0	1	1
9045508	2	0	1	1	1	1	2	1	1	0	2	0	0	3	0	2	59	0	1	1
9045509	2	0	1	1	1	2	2	4	3	0	2	0	1	5	0	4	50	0	1	1
9045510	4	0	1	1	1	2	1	1	1	0	1	0	0	2	0	3	4	0	1	1
9045672	4	0	1	1	1	2	1	2	2	0	2	0	0	2	0	3	57	0	1	1
9045768	4	0	2	1	2	2	2	2	2	0	2	0	0	2	0	4	51	0	1	1
9046191	2	0	1	3	1	1	2	1	1	0	2	0	0	1	0	2	56	0	1	1
9046211	4	0	1	1	1	0	2	1	1	0	2	0	0	2	0	3	55	0	1	1
9046492	3	0	1	1	5	1	2	3	1	1	2	0	0	2	1	1	32	0	1	1
9046504	4	0	1	3	1	1	1	1	1	0	2	0	0	2	0	2	54	0	2	1
9046947	1	0	1	1	1	2	2	2	2	0	2	0	1	2	0	4	47	1	1	1
9047147	4	1	3	1	1	3	2	3	2	1	2	0	0	2	1	4	16	1	1	1
9047243	2	1	1	3	1	3	2	1	1	0	2	0	0	3	0	2	54	0	1	1
9047598	4	0	3	1	1	2	1	4	3	0	2	0	0	2	0	4	31	1	1	1
9047624	4	0	1	1	1	1	1	4	3	0	2	0	0	3	0	4	52	0	1	1
9047882	3	1	1	1	1	3	1	4	3	0	1	0	0	2	0	2	51	0	2	1
9048012	3	1	2	3	2	3	2	1	1	0	2	0	0	2	0	2	50	0	2	1
9048070	3	1	1	1	1	3	1	1	1	0	2	0	0	4	0	2	48	0	1	1
9048146	3	0	1	2	5	0	2	1	1	0	2	0	0	3	0	2	58	0	1	1
9048291	4	1	1	3	1	1	2	1	1	0	2	0	0	1	0	2	5	1	1	1
9048988	4	0	1	1	1	2	1	1	1	0	2	0	0	2	0	3	57	0	2	1
9049378	4	1	1	1	2	2	2	3	2	0	2	0	0	2	0	4	26	1	1	1
9049566	4	1	1	1	1	2	1	2	2	0	2	0	0	3	0	2	57	0	1	1
9049736	2	0	1	1	1	0	1	1	1	0	2	0	0	3	0	3	59	0	1	1
9049802	3	0	1	1	2	3	1	2	2	0	2	0	0	3	0	3	52	0	1	1
9050041	1	0	1	3	5	0	1	2	2	0	2	0	0	2	0	4	55	0	1	1
9050441	3	0	1	1	1	2	2	2	2	0	2	0	0	2	0	3	52	0	1	1
9051062	4	0	1	2	1	0	2	1	1	0	1	0	0	2	0	2	57	0	2	1
9051256	4	1	1	1	2	2	1	3	1	1	2	0	0	2	1	3	58	0	1	1
9051261	1	0	1	3	5	0	1	4	2	1	2	0	0	2	1	4	59	0	1	1
9051399	4	0	1	1	1	1	2	1	1	0	1	0	0	2	0	1	48	0	1	1
9051530	3	0	2	3	2	2	1	1	1	0	2	0	0	2	0	2	54	0	1	1
9051578	4	0	1	2	2	2	2	4	3	0	3	0	0	2	0	4	5	1	1	1
9051669	3	1	2	1	2	2	2	2	2	0	2	0	0	3	0	4	48	0	1	1
9051750	3	0	1	1	1	1	2	1	1	0	2	0	0	2	0	3	49	0	1	1
9051939	3	0	1	1	1	3	2	2	2	0	2	0	1	2	0	3	55	0	1	1
9052065	3	1	1	1	1	1	2	4	3	0	1	0	0	1	0	2	52	0	1	1
9052339	3	1	1	1	1	1	2	1	1	0	2	0	0	3	0	3	58	0	1	1
9052747	2	1	2	1	1	2	2	1	1	0	2	0	0	2	0	2	54	0	1	1
9052785	4	1	1	2	1	2	2	1	1	0	1	0	0	1	0	3	6	1	1	1
9053262	4	0	1	2	4	3	2	1	1	0	2	0	0	2	0	2	41	1	1	1
9053642	4	0	1	1	1	1	2	2	2	0	2	0	0	3	0	4	48	0	1	1
9053819	4	1	1	3	2	2	1	1	1	0	1	0	0	2	0	3	22	1	2	1
9053837	3	0	1	3	1	2	2	1	1	0	2	0	0	2	0	4	54	0	2	1
9054089	4	0	1	1	1	2	2	1	1	0	2	0	0	2	0	3	59	0	1	1
9054420	3	0	1	4	1	2	2	1	1	0	2	0	0	3	0	2	57	0	1	1
9054473	3	1	1	1	2	3	1	1	1	0	2	0	0	3	0	2	59	0	1	1
9054733	3	1	1	1	2	3	1	3	2	1	2	0	1	4	1	4	43	1	1	1
9054994	3	1	1	1	1	3	2	3	2	1	2	0	1	2	1	2	16	1	1	1
9055394	3	0	1	1	2	3	2	1	1	0	2	0	0	3	0	4	54	0	2	1
9055826	1	0	1	2	5	2	2	1	1	0	2	0	0	2	0	2	51	0	1	1
9057015	4	0	1	3	1	1	2	1	1	0	2	0	0	4	0	2	49	0	1	1
9058108	2	1	1	1	1	3	1	2	2	0	2	0	0	2	0	3	59	0	1	1
9058285	4	0	1	1	1	1	1	1	1	0	1	0	0	2	0	3	56	0	1	1
9058587	3	0	1	1	5	1	2	3	2	0	2	0	0	2	0	4	56	0	1	1
9058619	3	0	3	2	1	1	2	1	1	0	1	0	0	2	0	2	48	0	1	1
9058893	3	0	1	1	2	2	1	2	2	0	3	0	0	4	0	4	56	0	1	1
9060244	3	1	1	1	2	2	1	1	1	0	2	0	0	2	0	2	56	0	1	1
9061020	2	0	1	1	1	2	2	1	1	0	2	0	0	2	0	2	48	0	1	1
9061248	4	1	1	1	1	1	1	4	3	0	2	0	0	1	0	3	51	0	1	1
9061402	4	0	1	3	1	0	1	1	1	0	1	0	0	2	0	2	53	0	1	1
9061413	2	1	1	1	1	2	1	1	1	0	2	0	0	2	0	2	53	0	1	1
9061670	2	0	1	1	1	1	2	1	1	0	2	0	0	2	0	2	57	0	2	1
9061674	3	0	2	1	1	0	1	1	1	0	3	0	0	2	0	4	59	0	2	1
9062011	3	1	1	3	1	2	1	3	2	1	2	0	1	3	1	2	15	1	1	1
9062108	4	1	1	1	1	2	2	1	1	0	2	0	0	5	0	2	57	0	1	1
9062109	3	1	1	3	4	3	1	4	2	1	2	0	0	2	1	4	1	1	1	1
9062586	3	1	1	1	2	3	2	3	2	1	2	0	0	4	1	4	3	1	1	1
9062734	4	0	1	3	1	1	1	4	3	0	2	0	0	2	0	4	54	0	1	1
9063090	3	1	1	1	4	3	2	3	1	1	2	0	1	2	1	3	20	1	1	1
9063129	2	0	1	1	1	2	1	1	1	0	2	0	0	2	0	1	51	0	1	1
9064051	4	0	1	3	1	3	1	1	1	0	2	0	0	2	0	2	45	0	2	1
9064321	4	0	1	3	2	2	2	1	1	0	1	0	0	1	0	2	50	1	1	1
9064330	3	1	1	4	1	1	2	1	1	0	1	0	0	2	0	2	51	0	1	1
9064573	1	1	1	1	4	0	2	2	2	0	2	0	1	2	0	3	56	0	1	1
9064740	2	0	1	1	1	2	2	4	2	1	2	0	1	2	1	4	58	0	1	1
9064842	3	0	1	1	1	2	2	1	1	0	2	0	0	3	0	2	50	0	2	1
9064920	2	0	1	1	1	1	2	4	3	0	1	0	1	3	0	1	56	0	2	1
9065097	1	0	1	1	1	3	2	4	3	0	2	1	1	3	0	4	49	0	1	1
9065100	2	0	2	2	1	2	2	1	1	0	2	0	0	2	0	2	50	0	1	1
9065218	4	1	1	1	1	1	1	4	3	0	1	0	0	2	0	3	3	1	2	1
9065298	4	1	1	1	1	3	1	3	1	1	2	0	1	3	1	3	46	0	2	1
9065307	2	0	1	1	1	3	2	1	1	0	2	0	0	1	0	2	33	1	1	1
9065475	4	1	1	1	1	2	2	1	1	0	2	0	0	1	0	3	50	0	1	1
9066260	2	0	1	1	3	2	1	2	2	0	2	0	1	2	0	4	54	0	1	1
9066424	3	0	1	1	1	1	2	1	1	0	2	0	0	4	0	1	50	0	1	1
9066498	1	1	1	1	2	3	2	2	2	0	3	0	0	3	0	4	52	0	1	1
9066703	3	1	1	3	4	0	1	2	2	0	2	0	0	3	0	3	50	0	1	1
9067393	4	1	1	1	2	3	2	4	3	0	2	0	0	3	0	4	7	1	1	1
9067722	2	0	1	3	1	3	2	2	2	0	2	0	0	2	0	4	48	0	1	1
9067940	3	0	1	1	2	2	1	1	1	0	2	0	0	2	0	3	59	0	1	1
9067949	3	0	1	1	1	0	2	1	1	0	1	0	0	2	0	2	43	0	2	1
9068337	3	0	1	3	1	3	2	1	1	0	2	0	0	4	0	2	48	0	1	1
9069002	4	0	1	3	5	1	2	1	1	0	1	0	0	1	0	1	48	0	1	1
9069356	4	0	1	1	1	3	1	1	1	0	1	0	0	2	0	3	49	1	1	1
9069834	3	1	1	1	2	3	1	2	2	0	3	0	0	2	0	4	51	0	1	1
9070007	4	1	1	3	1	2	1	3	2	0	1	0	1	1	0	4	2	1	2	1
9070249	4	1	1	1	1	2	1	2	2	0	2	0	1	2	0	4	46	1	1	1
9070370	4	1	1	3	2	3	2	3	2	1	2	0	0	4	1	4	12	1	2	1
9070434	4	1	1	3	2	2	1	1	1	0	1	0	0	2	0	3	50	0	2	1
9070566	3	0	1	3	2	2	1	4	2	1	2	1	1	2	1	4	52	0	1	1
9070696	2	1	1	1	2	3	1	1	1	0	1	0	0	2	0	2	49	0	1	1
9070871	3	1	1	3	1	2	2	1	1	0	2	0	0	2	0	3	56	0	1	1
9070928	3	1	1	3	1	1	2	2	2	0	1	0	0	1	0	2	49	0	1	1
9070931	4	0	1	1	2	3	2	2	2	0	2	0	0	2	0	4	30	1	2	1
9071084	4	0	1	3	1	2	1	1	1	0	1	0	0	1	0	4	34	1	2	1
9071238	4	0	1	1	1	3	2	2	2	0	2	0	0	2	0	4	53	0	1	1
9071445	4	1	1	3	2	1	1	1	1	0	1	0	0	2	0	2	52	0	1	1
9071522	4	0	1	1	1	2	1	1	1	0	2	0	0	3	0	3	53	0	1	1
9071651	4	1	1	1	2	3	2	1	1	0	2	0	0	2	0	3	48	0	1	1
9071661	4	1	1	1	1	2	2	1	1	0	3	0	0	2	0	2	25	1	1	1
9071718	2	0	1	3	1	2	2	3	2	1	2	0	1	2	1	3	17	1	1	1
9071743	4	0	1	1	1	1	2	2	2	0	2	0	0	2	0	4	57	0	1	1
9071929	3	1	1	1	1	1	1	1	1	0	2	0	0	2	0	3	50	0	1	1
9072010	3	1	1	1	2	2	2	2	2	0	2	0	0	2	0	4	59	0	1	1
9072370	1	1	1	3	5	0	2	1	1	0	2	0	0	2	0	3	53	0	1	1
9072630	4	0	1	1	1	1	1	2	2	0	1	0	0	1	0	4	49	0	1	1
9073232	4	0	1	1	1	2	1	1	1	0	1	0	0	2	0	2	47	0	1	1
9073279	4	1	1	3	2	3	1	3	1	1	2	1	1	2	1	3	47	0	1	1
9073321	4	1	1	1	1	3	1	1	1	0	1	0	0	5	0	4	32	1	2	1
9073358	4	0	1	1	4	3	1	1	1	0	2	0	0	2	0	2	47	0	1	1
9455757	3	0	1	1	1	4	2	1	1	0	2	0	0	3	0	2	45	0	2	1
9455797	4	0	1	3	2	3	2	1	1	0	1	0	0	2	0	3	40	0	1	1
9455845	4	0	1	1	1	2	1	1	1	0	1	0	0	3	0	3	46	0	1	1
9455871	2	1	1	2	5	2	2	3	1	1	2	0	0	2	1	2	44	0	1	1
9455895	4	0	1	3	1	2	1	1	1	0	2	0	0	2	0	3	45	0	1	1
9456035	4	0	1	1	1	2	2	3	2	0	2	0	0	3	0	4	45	0	1	1
9456188	2	0	1	4	1	4	2	2	2	0	2	0	0	3	0	4	44	0	1	1
9456265	3	0	1	3	1	1	2	2	2	0	2	0	0	3	0	3	44	0	1	1
9456316	4	1	1	3	2	3	2	1	1	0	2	0	0	2	0	2	44	0	1	1
9456528	3	1	1	1	2	3	1	2	2	0	1	1	1	3	0	4	6	1	1	1
9456837	2	0	2	1	1	3	2	3	2	0	2	0	0	2	0	4	42	0	1	1
9456922	3	0	1	3	1	2	2	2	2	0	2	0	0	3	0	3	22	1	1	1
9457206	3	1	1	1	1	2	2	3	2	1	2	1	1	3	1	2	23	1	1	1
9457276	2	1	1	1	1	3	1	2	2	0	2	0	1	3	0	2	42	0	1	1
9457514	3	0	1	3	5	1	2	1	1	0	1	0	0	1	0	1	46	0	1	1
9457895	1	0	2	1	5	0	2	1	1	0	2	0	0	2	0	2	32	0	1	1
9457942	2	0	1	1	1	0	1	1	1	0	2	0	0	1	0	4	47	0	1	1
9458366	2	0	1	2	5	0	2	1	1	0	1	0	0	1	0	1	41	0	1	1
9458440	1	0	1	1	1	2	2	3	1	1	3	0	1	3	1	4	46	0	1	1
9458536	4	1	1	3	1	1	2	1	1	0	2	0	0	2	0	2	42	0	1	1
9458609	4	0	1	1	1	1	1	1	1	0	2	0	0	2	0	2	41	0	1	1
9458990	4	1	1	1	1	1	1	1	1	0	2	0	0	3	0	2	46	0	1	1
9459083	3	1	1	1	1	3	2	3	1	1	2	0	1	5	0	3	24	1	1	1
9459226	4	1	1	2	5	1	2	1	1	0	2	0	0	4	0	2	42	0	1	1
9459766	2	1	1	3	5	1	2	1	1	0	1	0	0	2	0	3	47	0	1	1
9460753	3	1	1	2	3	2	2	1	1	0	2	0	0	2	0	3	35	0	1	1
9460890	4	1	1	1	2	2	1	1	1	0	2	0	0	4	0	3	47	0	1	1
9461069	3	0	1	3	1	1	1	1	1	0	1	0	0	3	0	1	44	0	1	1
9461143	3	1	1	1	1	0	2	1	1	0	2	0	0	2	0	1	44	0	1	1
9461304	3	0	1	3	5	0	1	1	1	0	2	0	0	3	0	3	47	0	1	1
9461330	2	0	1	1	1	1	1	1	1	0	1	0	0	2	0	1	41	0	1	1
9461458	3	0	1	1	1	1	1	1	1	0	2	0	0	2	0	2	47	0	2	1
9462151	4	0	1	1	1	3	2	2	2	0	2	0	0	4	0	4	16	1	1	1
9462196	1	1	1	1	1	2	2	4	3	0	2	0	1	5	0	4	32	1	2	1
9462241	4	0	1	1	1	2	1	2	2	0	2	0	0	3	0	3	36	0	1	1
9462611	3	0	1	1	1	2	2	2	2	0	2	0	1	3	0	4	38	0	1	1
9463025	2	0	1	3	1	1	1	1	1	0	1	0	0	2	0	2	45	0	2	1
9463643	4	1	1	1	5	4	2	4	3	0	3	0	1	2	0	4	27	1	1	1
9463664	2	1	1	1	1	4	2	3	1	1	2	1	1	2	1	3	39	0	1	1
9464285	2	0	1	1	1	1	2	2	2	0	2	0	0	3	0	4	39	0	1	1
9465031	4	0	1	1	1	1	2	1	1	0	2	0	0	3	0	3	44	0	1	1
9465265	2	0	1	1	1	2	1	1	1	0	2	0	0	2	0	3	47	0	1	1
9465277	4	0	1	3	5	1	1	2	2	0	1	0	0	1	0	3	44	0	1	1
9465287	4	1	1	1	2	3	1	3	2	0	2	0	1	2	0	4	43	0	1	1
9465296	2	1	1	1	2	3	2	2	2	0	2	0	0	3	0	4	25	1	2	1
9465435	3	1	1	1	2	2	2	1	1	0	2	0	0	2	0	3	22	1	2	1
9465513	4	1	1	1	3	2	1	1	1	0	1	0	0	2	0	2	40	0	1	1
9465523	3	1	1	1	2	2	2	2	2	0	2	0	0	2	0	3	14	0	1	1
9465524	2	1	1	2	1	2	2	1	1	0	2	0	0	2	0	3	41	0	1	1
9465665	3	1	1	3	2	2	1	2	2	0	2	0	0	3	0	3	39	1	2	1
9465801	3	0	1	1	5	1	1	1	1	0	2	0	0	4	0	3	45	0	1	1
9465875	4	1	1	1	2	2	1	1	1	0	2	0	0	3	0	2	41	0	1	1
9465884	4	0	2	3	3	2	2	2	2	0	2	0	0	4	0	4	41	0	1	1
9465892	2	0	1	1	2	3	1	4	3	0	2	0	0	3	0	4	23	1	1	1
9465907	3	1	1	3	2	2	2	1	1	0	2	0	0	3	0	3	47	0	1	1
9466078	3	1	1	3	1	1	1	1	1	0	2	0	0	2	0	2	28	0	2	1
9466155	2	0	1	3	1	2	1	1	1	0	2	0	0	1	0	3	42	0	1	1
9466424	4	0	1	1	1	3	1	1	1	0	1	0	0	2	0	2	32	1	2	1
9466428	4	0	1	3	1	2	1	3	2	1	2	0	1	2	1	4	40	0	1	1
9466430	4	0	1	3	2	3	2	1	1	0	2	0	0	2	0	3	40	0	2	1
9466565	3	0	1	1	1	1	2	1	1	0	1	0	0	2	0	2	43	0	1	1
9466682	3	0	1	1	1	1	2	1	1	0	2	0	0	2	0	2	41	0	1	1
9466692	4	1	1	2	2	3	2	3	2	1	2	0	1	3	1	3	41	0	2	1
9466740	3	1	3	1	1	3	2	1	1	0	2	0	0	2	0	3	46	0	1	1
9467106	3	0	1	1	1	3	2	3	1	1	2	0	1	3	1	4	38	0	1	1
9467219	3	0	1	4	2	3	1	2	2	0	3	0	0	3	0	2	40	0	1	1
9467237	2	0	1	1	1	2	2	1	1	0	2	0	0	2	0	3	43	0	1	1
9467340	1	0	1	1	5	1	2	1	1	0	2	0	0	1	0	3	43	0	1	1
9467598	3	0	1	3	1	3	1	1	1	0	1	0	0	1	0	1	46	0	1	1
9467601	3	0	1	1	1	3	1	1	1	0	2	0	0	2	0	2	43	0	1	1
9467698	3	1	1	1	1	3	2	2	2	0	2	0	0	2	0	4	40	0	1	1
9467853	4	0	1	1	5	0	2	1	1	0	1	0	0	1	0	1	38	0	1	1
9467890	4	1	1	1	1	2	2	2	2	0	2	0	0	2	0	3	43	0	1	1
9467896	2	1	1	1	1	2	1	2	2	0	2	0	0	2	0	2	43	0	1	1
9467906	4	1	1	1	1	3	1	2	2	0	2	0	0	4	0	3	38	0	1	1
9468114	3	1	1	3	1	2	2	1	1	0	2	0	0	2	0	2	38	1	2	1
9468339	4	0	1	1	1	2	2	2	2	0	2	0	1	1	0	4	45	0	1	1
9468421	3	0	1	1	1	2	1	1	1	0	2	0	0	1	0	2	45	0	1	1
9468731	2	0	1	1	1	2	2	1	1	0	2	0	0	2	0	1	40	0	1	1
9468862	3	0	1	3	1	3	1	1	1	0	2	0	0	2	0	2	46	0	1	1
9468971	3	1	3	1	1	2	2	2	2	0	1	0	0	2	0	4	41	0	1	1
9469742	3	0	1	3	1	2	2	2	2	0	2	0	0	2	0	4	39	0	2	1
9470258	4	0	1	1	1	3	2	3	1	1	2	0	1	2	1	1	39	0	1	1
9470358	3	1	1	1	1	2	1	1	1	0	2	0	0	2	0	2	37	0	1	1
9471197	4	0	1	3	1	2	2	1	1	0	1	0	0	3	0	1	22	0	2	1
9471494	4	1	1	1	1	2	1	4	3	0	2	0	0	2	0	3	39	0	1	1
9471636	4	1	2	1	1	2	1	1	1	0	2	0	0	2	0	3	21	1	1	1
9471705	4	0	1	1	2	3	2	2	2	0	2	0	0	3	0	4	37	0	2	1
9471735	3	0	2	3	1	3	1	2	2	0	2	0	0	2	0	3	37	0	1	1
9472397	4	0	1	1	1	3	2	2	2	0	2	0	1	3	0	4	38	0	1	1
9473404	3	1	1	3	1	1	2	1	1	0	2	0	0	2	0	1	44	0	1	1
9473694	3	0	1	3	1	1	2	1	1	0	2	0	0	3	0	2	37	0	1	1
9473713	2	0	1	1	1	0	2	1	1	0	2	0	0	2	0	2	32	0	1	1
9473844	4	0	1	1	1	2	2	3	1	1	2	0	1	2	1	3	39	0	1	1
9473855	3	0	1	1	1	3	1	3	1	1	2	0	1	2	1	2	39	0	2	1
9473864	3	0	1	1	1	2	1	3	2	1	2	0	1	2	1	4	44	0	1	1
9474119	3	0	2	1	1	3	1	1	1	0	2	0	0	2	0	3	27	1	1	1
9474341	1	0	1	1	1	2	1	1	1	0	1	0	0	2	0	2	38	0	1	1
9474343	4	1	1	3	1	3	2	1	1	0	2	0	0	2	0	3	37	0	1	1
9474526	1	1	2	1	5	0	2	2	2	0	1	0	0	1	0	1	12	1	1	1
9474741	1	0	1	3	5	0	2	1	1	0	2	0	0	2	0	2	44	0	1	1
9474848	4	0	1	1	1	2	1	4	3	0	2	0	0	2	0	2	46	0	1	1
9474960	2	0	1	1	1	2	2	1	1	0	2	0	0	2	0	3	45	0	1	1
9475025	1	0	2	1	1	1	1	1	1	0	1	0	0	1	0	4	36	0	2	1
9475168	2	0	1	2	1	1	2	1	1	0	1	0	0	1	0	1	36	0	1	1
9475195	4	0	1	1	4	3	2	1	1	0	2	0	0	2	0	2	12	1	1	1
9475201	3	1	1	1	1	2	2	2	2	0	2	0	0	2	0	4	38	0	1	1
9475300	4	1	1	1	4	3	2	2	2	0	2	0	0	2	0	4	7	1	1	1
9475323	4	1	1	3	1	0	2	1	1	0	2	0	0	2	0	2	22	0	2	1
9475767	4	0	1	1	1	2	2	3	2	0	2	0	0	2	0	4	41	0	2	1
9475769	4	1	3	3	1	3	1	4	3	0	2	0	1	2	0	4	46	0	1	1
9475854	4	0	1	3	1	2	1	2	2	0	2	0	1	2	0	4	47	0	2	1
9476412	2	0	1	1	1	1	1	2	2	0	2	0	1	3	0	4	36	0	1	1
9476415	4	1	1	2	1	1	2	1	1	0	1	0	1	1	0	3	22	1	1	1
9476430	3	1	1	1	5	1	1	3	2	1	3	0	0	3	1	4	36	0	1	1
9476516	3	0	1	3	5	0	1	1	1	0	1	0	0	1	0	1	38	0	1	1
9476559	4	0	2	1	1	1	2	1	1	0	1	0	0	1	0	1	38	0	1	1
9476842	4	0	1	1	1	3	2	2	2	0	2	0	1	5	0	4	37	0	1	1
9476959	4	0	3	3	1	1	2	1	1	0	2	0	0	2	0	2	37	0	1	1
9476999	4	0	1	2	4	4	2	4	3	0	2	0	0	2	0	4	46	0	1	1
9477061	4	1	1	1	1	3	2	1	1	0	2	0	0	2	0	3	36	0	1	1
9478328	4	1	1	1	1	2	1	2	2	0	2	0	0	3	0	4	37	0	1	1
9478496	4	1	1	1	2	3	2	1	1	0	2	0	0	2	0	2	38	0	1	1
9479277	3	0	1	1	1	2	1	1	1	0	2	0	0	3	0	2	32	0	1	1
9479455	2	0	1	3	1	1	2	1	1	0	2	0	0	2	0	2	35	0	1	1
9479481	3	1	1	1	2	3	2	1	1	0	1	0	0	1	0	4	46	0	1	1
9479723	4	0	1	3	1	1	2	1	1	0	1	0	0	2	0	3	44	0	1	1
9479862	4	1	1	3	2	2	2	1	1	0	1	0	0	2	0	2	38	0	1	1
9479873	3	1	1	1	2	2	1	4	2	1	2	0	1	3	1	4	43	0	1	1
9479880	3	1	1	1	1	0	1	1	1	0	1	0	0	3	0	3	46	0	1	1
9480171	3	1	2	1	1	3	2	2	2	0	2	0	0	4	0	4	38	0	1	1
9480916	3	1	1	2	1	3	2	2	2	0	1	0	1	4	0	4	39	0	1	1
9481398	4	1	1	1	1	2	2	1	1	0	2	0	0	5	0	3	36	0	1	1
9481516	3	0	3	1	1	1	2	1	1	0	2	0	0	3	0	3	37	0	1	1
9481710	2	1	1	1	1	0	2	3	2	1	2	0	1	3	1	4	36	0	1	1
9481760	4	0	1	1	1	2	1	4	3	0	2	0	0	2	0	2	39	0	2	1
9481776	3	1	1	1	1	3	2	1	1	0	2	0	0	2	0	2	43	0	1	1
9481779	3	1	1	1	1	2	1	1	1	0	2	0	0	3	0	2	36	0	1	1
9482147	2	1	1	1	1	2	1	3	2	1	2	0	0	2	1	2	36	0	1	1
9482267	3	1	1	3	2	0	1	3	2	0	1	1	0	1	0	4	8	1	1	1
9482378	3	1	1	1	1	1	2	1	1	0	2	0	0	2	0	3	41	1	2	1
9482440	3	0	1	1	1	2	2	2	2	0	2	0	0	4	0	3	36	0	1	1
9482925	4	1	1	3	1	2	2	2	2	0	1	0	0	2	0	4	37	0	1	1
9483100	3	1	1	1	1	2	1	3	1	1	1	0	1	3	1	3	9	1	2	1
9483453	4	1	1	1	1	3	2	4	3	0	2	0	0	2	0	4	36	0	1	1
9483525	3	0	1	4	1	3	2	3	2	1	3	0	1	2	1	4	37	0	1	1
9483552	3	1	1	1	1	3	1	1	1	0	2	0	0	3	0	4	41	0	1	1
9483599	2	0	1	1	1	2	2	3	2	1	3	0	1	2	1	4	8	1	1	1
9483999	4	0	1	1	1	3	1	2	2	0	2	0	1	2	0	2	36	0	1	1
9484086	3	1	1	1	1	0	2	3	2	1	2	0	1	4	1	4	47	0	1	1
9484101	4	1	1	1	2	2	2	4	3	0	2	0	1	2	0	4	47	0	1	1
9484116	4	0	1	2	1	0	2	2	2	0	2	0	0	3	0	2	47	0	1	1
9484120	2	1	2	1	1	3	2	4	3	0	2	1	1	2	0	4	47	0	1	1
9484237	3	0	1	3	1	3	1	1	1	0	2	0	0	3	0	4	47	0	2	1
9484344	2	0	1	3	1	1	2	1	1	0	1	0	0	2	0	2	46	0	1	1
9484372	2	0	1	1	1	3	2	4	3	0	3	1	1	3	0	4	46	0	1	1
9484504	3	1	1	1	2	2	1	4	3	0	1	1	0	2	0	4	47	0	2	1
9484713	2	1	1	3	5	1	1	2	2	0	2	0	0	2	0	4	44	0	1	1
9484748	4	1	1	1	3	3	2	1	1	0	2	0	0	4	0	3	46	0	1	1
9484931	4	1	1	1	1	1	1	2	2	0	2	0	0	2	0	4	46	0	1	1
9485051	2	1	1	3	5	0	2	4	2	1	2	0	0	2	1	4	45	0	1	1
9485325	4	0	3	3	1	0	2	4	3	0	3	0	1	3	0	4	6	0	1	1
9485398	4	0	1	1	1	1	1	1	1	0	1	0	0	2	0	2	45	0	1	1
9485685	3	0	2	1	1	2	1	2	2	0	2	0	0	2	0	4	44	0	1	1
9486059	4	0	2	1	1	3	2	1	1	0	2	0	0	2	0	3	47	0	1	1
9486218	4	0	1	3	1	3	1	4	2	1	2	0	1	2	1	4	44	0	1	1
9486260	3	1	1	3	1	2	2	1	1	0	2	0	0	2	0	2	44	0	1	1
9486325	4	0	1	3	1	1	2	1	1	0	1	0	0	2	0	2	43	0	1	1
9487086	1	0	2	3	5	1	2	1	1	0	2	0	0	2	0	2	42	0	1	1
9487257	3	0	1	3	1	3	2	1	1	0	2	0	0	2	0	2	40	0	1	1
9487325	4	1	1	1	5	0	1	4	3	0	2	0	0	2	0	4	46	0	1	1
9487420	4	0	1	3	1	1	1	1	1	0	2	0	0	2	0	2	42	0	2	1
9487430	3	1	1	1	1	2	1	1	1	0	2	0	0	2	0	2	44	0	1	1
9487520	4	0	1	3	1	0	2	1	1	0	2	0	0	2	0	3	41	0	1	1
9487536	3	0	1	3	1	3	1	2	2	0	1	0	0	1	0	2	42	0	1	1
9487742	3	0	1	1	1	3	1	4	3	0	2	1	1	3	0	4	13	1	1	1
9488417	3	0	1	2	1	1	2	1	1	0	2	0	0	2	0	2	37	0	1	1
9488667	1	1	1	3	1	1	2	1	1	0	2	0	0	3	0	2	38	0	1	1
9489178	4	0	1	1	2	2	1	4	3	0	2	0	1	2	0	3	39	0	1	1
9489505	3	0	1	1	1	3	1	1	1	0	2	0	0	2	0	2	40	0	1	1
9489773	3	0	2	1	2	3	1	2	2	0	2	0	0	2	0	4	36	0	1	1
9490015	3	0	1	1	1	1	2	4	3	0	2	0	0	2	0	3	38	0	1	1
9490036	3	0	1	1	1	3	1	4	2	1	2	0	0	1	0	4	38	0	1	1
9490106	3	1	1	3	1	0	2	3	2	1	2	0	1	4	1	3	36	0	1	1
9490135	3	1	1	1	5	0	1	3	1	1	1	0	0	3	1	3	42	0	1	1
9490179	4	1	1	3	1	2	2	3	1	1	2	0	0	2	1	3	36	0	1	1
9490230	4	0	1	3	1	2	2	1	1	0	1	0	0	1	0	3	37	0	2	1
9490490	4	1	1	1	1	2	2	2	2	0	2	0	0	2	0	4	20	1	2	1
9490804	3	1	1	1	1	3	2	1	1	0	1	0	0	2	0	3	28	0	1	1
9491053	3	1	1	1	1	0	1	2	2	0	2	0	0	2	0	4	36	0	1	1
9491505	4	1	1	4	1	0	2	2	2	0	2	0	0	2	0	3	31	0	1	1
9491716	4	0	1	3	2	3	2	1	1	0	1	0	0	3	0	2	44	0	1	1
9492071	4	1	1	1	1	3	2	1	1	0	2	0	0	2	0	3	45	0	1	1
9492591	2	0	1	1	1	2	2	4	3	0	2	0	0	2	0	2	39	0	1	1
9493522	3	0	1	3	1	2	2	1	1	0	2	0	0	2	0	2	30	0	1	1
9494207	3	0	1	1	1	2	1	1	1	0	2	0	0	2	0	2	31	0	2	1
9494369	3	0	1	3	1	1	1	1	1	0	2	0	0	2	0	2	33	0	1	1
9494371	1	0	1	1	5	1	2	1	1	0	2	0	0	3	0	2	33	0	1	1
9494383	4	0	2	1	1	1	2	1	1	0	2	0	0	2	0	2	33	0	1	1
9494494	3	1	1	1	1	1	1	1	1	0	1	0	0	1	0	1	34	0	1	1
9494554	2	0	1	3	1	3	1	3	2	1	2	0	0	2	1	4	12	1	2	1
9494586	4	0	1	1	1	2	2	3	2	0	2	0	0	3	0	4	32	1	1	1
9494798	4	1	1	1	1	2	2	2	2	0	2	0	0	2	0	4	31	0	1	1
9494862	3	0	1	2	5	0	2	2	2	0	2	0	0	2	0	4	30	0	1	1
9494868	4	1	1	4	2	3	2	4	3	0	2	0	0	5	0	4	31	0	1	1
9494896	3	0	1	2	5	1	2	4	3	0	2	0	0	3	0	3	31	0	1	1
9495079	3	1	1	3	2	1	2	2	2	0	2	0	0	3	0	4	33	0	1	1
9495235	4	0	1	1	1	3	1	4	3	0	2	0	1	3	0	3	33	0	1	1
9495263	3	0	1	3	1	3	2	2	2	0	2	0	0	2	0	4	29	0	1	1
9495459	4	1	1	1	1	3	2	4	3	0	2	0	1	3	0	3	33	0	1	1
9495526	2	0	1	1	2	3	2	1	1	0	2	0	1	3	0	3	34	0	1	1
9495553	3	1	1	1	2	3	1	4	3	0	1	0	0	2	0	3	31	0	1	1
9495676	3	1	1	1	2	3	2	4	3	0	3	0	1	5	0	4	33	0	1	1
9495986	4	0	1	4	1	2	2	4	3	0	2	0	0	2	0	2	30	0	2	1
9496117	4	1	1	3	1	3	1	1	1	0	2	0	0	2	0	3	31	0	1	1
9496120	4	0	1	1	1	2	2	2	2	0	2	0	0	2	0	4	26	0	1	1
9496122	2	0	1	3	2	3	1	4	3	0	2	0	1	3	0	4	16	1	1	1
9496383	3	0	1	3	5	1	2	1	1	0	1	0	0	2	0	3	29	0	1	1
9496631	3	1	1	1	2	2	1	2	2	0	3	0	0	3	0	4	31	0	1	1
9496731	2	1	1	3	1	3	2	2	2	0	2	0	0	4	0	4	32	0	1	1
9496763	3	0	1	1	2	2	1	3	2	0	2	0	1	3	0	4	31	0	1	1
9496882	4	1	1	1	2	2	2	2	2	0	1	0	0	1	0	4	32	0	1	1
9497018	4	0	1	1	1	1	1	2	2	0	1	0	0	2	0	4	31	0	1	1
9497260	2	1	1	1	1	2	1	1	1	0	1	0	0	2	0	2	33	0	1	1
9497719	1	1	1	1	1	0	2	2	2	0	2	1	1	1	0	4	4	1	1	1
9497821	2	0	1	1	1	1	1	2	2	0	2	1	0	2	0	2	30	0	1	1
9498334	4	1	1	3	2	2	1	1	1	0	1	0	0	3	0	3	29	0	1	1
9498556	3	1	1	1	1	2	1	3	1	1	2	0	0	2	1	2	33	0	1	1
9499102	2	0	1	3	2	3	2	3	2	0	2	0	1	3	0	4	27	0	1	1
9499399	2	1	1	2	5	1	2	1	1	0	2	0	0	3	0	3	35	0	1	1
9499459	4	0	1	1	1	4	2	2	2	0	2	0	0	3	0	3	21	0	2	1
9499577	3	1	1	3	1	3	2	3	2	1	2	1	1	1	0	4	31	0	1	1
9499990	4	0	2	1	2	2	2	1	1	0	2	0	0	3	0	3	35	0	1	1
9500069	2	0	1	1	1	3	2	2	2	0	2	0	1	2	0	4	35	0	1	1
9500109	4	1	1	3	1	1	2	2	2	0	2	0	0	4	0	4	30	0	1	1
9500749	2	0	1	1	1	2	1	1	1	0	2	0	0	4	0	2	31	0	1	1
9501472	4	0	1	1	1	1	1	2	2	0	2	0	0	3	0	2	14	0	1	1
9501521	4	1	1	1	1	2	1	1	1	0	2	0	0	4	0	1	30	0	1	1
9501548	2	0	2	1	1	2	1	4	3	0	2	0	1	3	0	4	27	0	1	1
9501698	4	0	1	1	2	2	1	1	1	0	1	0	0	1	0	3	32	0	1	1
9501978	4	1	1	1	1	2	1	1	1	0	2	0	0	4	0	2	31	0	2	1
9501990	4	1	1	1	1	3	1	3	2	1	2	0	0	2	1	4	27	0	1	1
9502204	4	1	1	1	1	1	2	1	1	0	2	0	0	1	0	2	32	0	1	1
9502465	4	1	1	3	2	1	1	4	3	0	2	0	0	3	0	2	28	0	1	1
9502734	3	0	1	1	1	1	1	3	1	1	2	0	1	3	1	2	24	0	1	1
9502931	3	0	1	1	1	1	1	1	1	0	2	0	0	2	0	2	35	0	1	1
9503177	3	1	1	1	1	3	1	4	3	0	2	1	1	3	0	4	30	0	1	1
9503334	2	1	1	1	1	1	2	1	1	0	2	0	0	2	0	3	34	0	1	1
9503768	3	1	1	1	1	3	2	1	1	0	2	0	0	2	0	2	15	0	1	1
9503898	4	0	1	1	1	0	2	2	2	0	2	0	0	2	0	3	33	0	1	1
9504094	3	0	1	1	1	3	2	3	2	0	2	0	1	2	0	4	31	0	1	1
9504356	2	1	3	3	1	1	2	1	1	0	2	0	0	2	0	3	30	0	2	1
9504702	2	0	1	1	1	3	2	1	1	0	1	0	0	1	0	2	27	0	1	1
9504988	2	1	3	2	2	3	2	1	1	0	2	0	0	4	0	2	28	0	1	1
9505101	3	0	1	1	1	2	1	1	1	0	2	0	0	2	0	2	28	0	1	1
9505164	3	0	1	3	1	2	2	1	1	0	2	0	0	2	0	2	26	0	2	1
9505182	3	1	1	1	1	1	2	1	1	0	2	0	0	2	0	2	34	0	1	1
9505692	2	0	1	4	1	2	2	2	2	0	2	0	0	2	0	4	16	1	1	1
9505743	3	0	1	3	1	0	2	2	2	0	2	0	0	3	0	4	30	0	1	1
9505812	3	1	2	1	1	2	1	1	1	0	2	0	0	2	0	1	34	0	1	1
9505997	1	0	1	3	5	1	1	2	2	0	2	0	0	2	0	4	27	0	1	1
9506382	2	0	1	1	1	0	2	1	1	0	2	0	0	2	0	2	34	0	1	1
9506616	3	1	1	1	2	3	2	1	1	0	2	0	0	2	0	2	32	0	1	1
9507077	4	0	1	1	1	2	2	1	1	0	2	0	0	2	0	2	32	0	2	1
9507536	4	0	1	1	1	0	1	1	1	0	2	0	0	2	0	4	32	0	1	1
9507807	2	0	1	1	4	3	2	4	3	0	3	1	1	2	0	2	25	0	1	1
9508053	3	1	1	3	2	3	2	1	1	0	2	0	0	2	0	2	23	0	1	1
9508212	2	0	1	1	1	3	2	3	2	1	2	0	1	5	1	1	32	0	1	1
9508224	3	1	1	1	1	2	1	3	1	1	2	1	1	3	1	3	28	0	1	1
9508293	4	0	1	1	1	3	1	2	2	0	2	0	0	5	0	4	26	0	1	1
9508528	4	0	1	1	1	0	2	1	1	0	2	0	0	2	0	2	31	0	1	1
9508799	3	1	1	1	4	4	2	3	1	1	1	1	1	1	0	2	25	1	1	1
9508981	4	1	1	2	5	2	2	3	1	1	2	0	1	2	1	3	35	0	1	1
9509703	4	0	1	1	1	2	2	2	2	0	2	0	0	5	0	4	27	0	1	1
9509728	4	0	1	3	1	1	1	1	1	0	2	0	0	2	0	2	31	0	1	1
9509826	4	0	1	1	1	2	1	2	2	0	2	1	0	2	0	4	32	0	1	1
9509885	1	0	1	2	5	0	2	1	1	0	2	0	0	3	0	2	34	0	1	1
9509928	2	1	1	1	1	2	2	2	2	0	2	0	0	2	0	2	32	0	1	1
9510127	4	0	1	3	2	3	1	1	1	0	2	0	0	3	0	2	31	0	1	1
9510381	4	0	1	1	1	2	2	3	1	1	2	0	0	2	1	4	9	1	1	1
9510500	4	0	1	1	1	2	2	1	1	0	2	0	0	3	0	3	35	0	1	1
9510505	3	0	1	3	1	2	2	3	1	1	2	0	1	2	1	2	34	0	1	1
9510506	4	0	1	3	1	2	1	1	1	0	1	0	0	3	0	2	34	0	1	1
9510633	2	0	1	3	2	2	2	2	2	0	2	0	0	2	0	4	5	0	1	1
9510635	3	1	1	1	1	0	2	4	3	0	2	0	0	2	0	2	31	0	2	1
9510657	3	1	1	3	2	2	1	2	2	0	2	0	1	2	0	4	32	0	1	1
9510945	2	0	1	1	1	2	1	2	2	0	1	0	0	2	0	3	28	0	1	1
9511047	3	0	1	1	1	2	1	1	1	0	2	0	0	2	0	2	33	0	1	1
9511110	4	0	1	1	1	2	2	1	1	0	2	0	0	2	0	2	29	0	1	1
9511391	3	0	1	1	1	3	2	4	3	0	3	0	1	2	0	3	29	0	2	1
9511499	4	0	1	3	1	1	1	1	1	0	2	0	0	2	0	2	13	0	1	1
9511515	3	0	1	1	1	0	2	4	3	0	2	0	0	2	0	4	31	0	1	1
9511618	4	0	1	1	2	2	1	1	1	0	1	0	0	2	0	3	34	0	1	1
9511631	4	1	1	3	1	2	2	2	2	0	2	0	1	5	0	4	25	0	1	1
9511961	2	0	1	1	1	3	2	2	2	0	2	0	1	4	0	4	34	0	1	1
9512625	2	0	1	1	2	3	1	3	2	1	3	0	1	5	1	4	24	0	1	1
9512702	4	1	1	3	2	2	2	2	2	0	2	0	0	2	0	4	25	0	1	1
9513217	3	0	1	1	1	0	1	1	1	0	2	0	0	2	0	2	26	0	1	1
9513268	3	1	1	3	1	2	2	1	1	0	2	0	0	2	0	3	27	0	1	1
9513451	3	0	1	2	1	2	2	2	2	0	2	0	1	3	0	1	27	0	1	1
9513683	3	1	1	2	1	2	2	1	1	0	2	0	0	2	0	2	28	0	1	1
9513765	2	0	1	1	1	2	2	1	1	0	2	0	0	4	0	3	26	0	1	1
9513827	2	0	1	1	1	2	2	4	3	0	2	1	1	2	0	4	16	1	1	1
9514387	3	0	1	1	1	2	2	1	1	0	2	0	0	2	0	3	24	0	1	1
9514443	4	0	1	3	1	3	1	1	1	0	1	0	0	2	0	2	25	0	1	1
9514955	2	1	1	1	1	0	2	1	1	0	2	0	0	2	0	2	30	0	1	1
9515063	3	1	1	3	1	2	2	2	2	0	2	0	0	2	0	4	31	0	1	1
9515113	2	1	2	1	1	1	2	1	1	0	2	0	0	3	0	2	28	0	1	1
9515291	4	1	1	3	1	2	1	3	1	1	2	0	1	2	1	2	25	0	1	1
9515537	2	1	1	3	1	3	2	3	2	1	3	0	1	5	1	4	17	1	1	1
9516488	2	0	1	1	1	2	1	3	1	1	2	0	1	3	1	2	27	0	1	1
9516880	4	0	1	1	1	0	2	2	2	0	2	0	0	2	0	4	24	0	1	1
9517104	4	1	1	1	1	3	2	1	1	0	2	0	0	5	0	2	26	0	1	1
9517209	2	0	1	3	5	1	1	1	1	0	1	0	0	1	0	3	25	0	1	1
9517405	2	0	1	3	1	2	1	1	1	0	2	0	0	2	0	3	28	0	1	1
9517518	3	0	1	3	1	1	2	2	2	0	2	0	0	4	0	3	12	0	1	1
9518486	2	0	1	1	1	3	2	1	1	0	1	0	0	1	0	2	27	0	2	1
9518600	3	1	1	1	1	2	1	1	1	0	2	0	0	4	0	3	24	0	1	1
9519427	4	0	1	1	2	2	1	1	1	0	2	0	0	2	0	2	25	0	1	1
9519949	3	1	1	1	1	3	2	2	2	0	2	0	0	2	0	2	27	0	2	1
9520023	3	0	1	3	1	2	2	4	3	0	2	0	1	3	0	4	32	0	1	1
9520727	3	1	1	3	1	1	2	1	1	0	2	0	0	1	0	3	33	0	1	1
9520801	2	0	1	1	1	2	2	3	2	0	2	0	0	2	0	3	26	0	2	1
9521294	3	0	1	3	2	3	1	4	3	0	1	1	0	2	0	4	27	0	1	1
9521616	4	1	1	1	1	4	1	2	2	0	1	0	0	4	0	4	13	1	1	1
9522041	4	0	1	1	1	2	2	1	1	0	2	0	0	2	0	3	16	0	1	1
9522596	3	0	1	1	1	3	1	1	1	0	1	0	0	2	0	2	26	0	1	1
9522622	1	0	1	2	5	1	2	2	2	0	3	0	0	3	0	4	29	0	1	1
9522978	3	0	1	1	1	3	2	1	1	0	1	0	0	1	0	2	25	0	1	1
9523042	3	0	1	3	1	3	2	3	2	1	2	0	1	2	1	4	31	0	1	1
9523206	4	1	3	3	1	2	1	4	3	0	2	0	0	2	0	4	5	0	1	1
9523448	3	1	1	1	2	2	2	3	2	1	2	0	0	3	1	3	35	0	1	1
9523718	2	1	1	3	2	3	1	4	2	1	3	0	0	3	1	4	35	0	1	1
9523767	2	1	1	1	1	2	2	1	1	0	2	0	0	3	0	2	29	0	1	1
9524062	1	1	1	1	5	1	2	1	1	0	2	0	0	2	0	2	27	0	1	1
9524125	3	1	1	1	1	2	2	3	2	1	2	0	1	2	1	3	16	1	1	1
9524248	2	0	1	3	1	3	1	2	2	0	2	0	0	2	0	2	27	0	1	1
9524344	3	1	1	3	3	3	2	1	1	0	1	0	0	2	0	3	34	0	1	1
9524362	3	1	1	2	4	4	2	1	1	0	2	0	0	3	0	2	35	0	1	1
9524490	3	1	1	3	2	1	2	4	3	0	2	0	1	2	0	4	35	0	1	1
9524597	3	0	1	1	1	3	2	4	3	0	2	0	1	3	0	4	14	1	2	1
9524752	4	0	1	1	1	0	2	4	3	0	2	0	0	2	0	3	29	0	2	1
9524926	2	1	1	3	1	3	1	1	1	0	2	0	0	2	0	3	29	0	1	1
9525032	4	1	1	1	1	1	2	2	2	0	3	0	0	2	0	4	30	0	1	1
9525059	3	0	1	1	1	2	1	1	1	0	2	0	0	2	0	2	30	0	1	1
9525252	3	1	1	3	1	1	2	4	3	0	2	0	0	3	0	2	22	0	1	1
9525325	4	0	1	1	2	3	1	1	1	0	2	0	0	2	0	3	28	0	1	1
9525333	4	1	1	3	1	2	1	1	1	0	2	0	0	2	0	3	31	0	1	1
9525449	4	0	1	3	2	2	1	1	1	0	2	0	0	2	0	3	28	0	1	1
9525731	2	0	1	3	1	2	1	1	1	0	2	0	0	2	0	1	30	0	1	1
9525827	4	1	1	3	1	2	2	1	1	0	1	0	0	2	0	3	31	0	2	1
9525950	3	1	1	1	1	1	2	1	1	0	1	0	0	2	0	1	28	0	1	1
9525965	4	1	1	3	1	2	1	3	2	0	2	0	0	2	0	4	35	0	1	1
9526111	3	0	1	3	1	1	2	3	2	1	1	0	1	1	0	2	29	0	1	1
9526128	3	1	1	3	1	3	2	2	2	0	2	0	0	2	0	3	23	0	1	1
9526146	4	0	1	2	5	0	2	1	1	0	1	0	0	2	0	2	24	0	1	1
9526178	4	1	1	1	1	0	2	4	3	0	1	0	0	2	0	4	31	0	1	1
9526211	4	0	1	1	1	0	2	1	1	0	2	0	0	2	0	2	27	0	2	1
9526230	3	1	1	3	2	2	2	4	3	0	2	0	1	4	0	4	30	0	1	1
9526280	2	1	1	3	5	2	1	1	1	0	2	0	0	2	0	2	16	0	1	1
9526296	4	1	1	1	2	2	1	1	1	0	2	0	0	2	0	3	33	0	1	1
9526361	4	1	1	1	2	3	1	2	2	0	2	0	0	2	0	3	26	0	1	1
9526536	2	1	1	1	1	0	1	1	1	0	2	0	0	2	0	2	29	0	1	1
9526543	3	0	1	3	2	2	1	1	1	0	2	0	0	2	0	2	29	0	1	1
9526655	4	1	1	3	1	2	2	1	1	0	2	0	0	3	0	2	29	0	1	1
9526707	4	0	1	1	1	3	1	3	2	1	2	0	1	2	1	4	34	0	1	1
9526792	4	0	2	1	1	3	2	1	1	0	2	0	0	2	0	3	28	0	1	1
9526860	3	0	1	1	1	2	1	1	1	0	2	0	0	2	0	3	24	0	1	1
9526955	3	1	1	1	1	1	1	2	2	0	1	0	0	2	0	3	30	0	2	1
9527050	2	0	1	1	1	0	1	1	1	0	2	0	0	2	0	2	26	0	1	1
9527134	4	1	1	3	2	2	1	2	2	0	2	0	0	2	0	4	31	0	1	1
9527230	3	0	1	2	5	0	2	1	1	0	1	0	0	1	0	1	33	0	1	1
9527366	4	1	2	2	1	0	2	1	1	0	1	0	0	2	0	1	32	0	1	1
9527402	3	0	1	4	1	3	2	2	2	0	2	0	0	3	0	3	32	0	1	1
9527427	2	0	1	3	1	3	1	2	2	0	2	0	1	2	0	4	27	0	1	1
9527444	3	1	1	3	1	3	2	1	1	0	2	0	0	4	0	3	32	0	1	1
9527586	4	0	1	3	2	3	1	1	1	0	1	1	0	3	0	3	15	1	1	1
9527682	1	0	1	1	5	1	2	1	1	0	2	0	0	3	0	2	24	0	1	1
9527726	3	1	1	1	1	2	1	2	2	0	2	0	0	3	0	2	29	0	1	1
9527793	4	0	1	1	1	2	2	1	1	0	2	0	0	2	0	2	25	0	1	1
9527827	4	0	1	1	1	0	1	2	2	0	1	1	1	1	0	2	14	1	1	1
9527878	3	1	1	2	1	1	2	2	2	0	2	0	0	2	0	3	28	0	1	1
9527908	4	1	1	3	5	0	1	1	1	0	2	0	0	2	0	3	28	0	1	1
9527943	4	1	2	1	1	2	1	2	2	0	2	0	0	3	0	4	24	0	1	1
9528008	4	0	1	1	3	2	1	1	1	0	1	0	0	1	0	3	24	0	1	1
9528189	3	1	1	4	1	2	1	2	2	0	2	0	1	3	0	4	24	0	1	1
9528531	2	0	1	2	5	0	2	1	1	0	2	0	0	2	0	1	20	0	1	1
9528628	2	0	1	3	5	1	2	1	1	0	1	0	0	1	0	2	30	0	1	1
9528631	3	1	1	1	1	2	2	1	1	0	1	0	0	2	0	2	29	0	1	1
9528811	3	1	1	1	2	3	2	4	3	0	2	0	1	2	0	4	11	1	1	1
9528813	4	0	1	1	2	2	2	2	2	0	2	0	0	3	0	3	27	0	1	1
9528925	4	0	1	1	1	2	2	1	1	0	2	0	0	3	0	2	25	0	2	1
9528981	4	0	1	1	1	2	2	1	1	0	2	0	0	3	0	3	27	0	1	1
9528982	4	1	1	1	1	0	1	4	3	0	2	0	0	2	0	3	32	0	1	1
9529028	2	1	1	3	1	2	1	1	1	0	2	0	0	3	0	3	25	0	1	1
9529057	3	1	1	1	1	1	2	1	1	0	1	0	0	2	0	2	23	1	2	1
9529134	3	1	1	1	1	1	1	1	1	0	1	0	0	1	0	3	32	0	1	1
9529718	4	1	1	1	2	2	1	4	3	0	2	0	0	2	0	3	33	0	1	1
9530018	4	1	1	1	2	2	1	2	2	0	1	0	0	2	0	2	24	0	1	1
9530144	3	0	1	1	1	3	2	3	1	1	2	1	1	2	1	2	25	0	2	1
9530820	3	1	1	1	3	3	1	4	2	1	3	0	1	2	0	4	30	0	1	1
9531268	3	0	1	1	1	0	2	1	1	0	1	0	1	1	0	1	81	0	2	1
9531362	4	0	2	1	2	2	2	1	1	0	2	0	0	2	0	3	25	0	1	1
9531400	3	0	1	1	1	3	2	3	2	1	1	0	1	2	1	4	35	0	2	1
9531554	4	1	1	3	1	3	1	1	1	0	2	0	0	2	0	2	35	0	1	1
9531555	4	1	1	1	2	2	1	2	2	0	2	0	0	2	0	4	26	0	1	1
9532540	4	0	2	1	2	2	2	1	1	0	2	0	0	3	0	1	19	0	2	1
9532542	4	1	1	1	1	2	2	1	1	0	2	0	0	4	0	3	20	0	1	1
9532621	3	0	1	1	1	3	1	2	2	0	2	0	1	3	0	3	13	0	1	1
9532625	3	0	1	1	1	1	1	1	1	0	1	0	0	4	0	1	14	0	1	1
9532962	2	1	1	1	1	3	1	3	2	0	2	1	1	2	0	4	20	0	1	1
9532979	3	1	1	1	1	2	2	3	2	1	2	0	1	3	1	4	18	0	1	1
9533087	4	1	1	1	1	1	1	1	1	0	2	0	0	3	0	3	15	0	1	1
9533415	3	0	1	2	1	3	2	1	1	0	2	0	0	2	0	2	12	0	1	1
9533475	3	1	1	1	1	3	2	1	1	0	2	0	0	3	0	2	12	0	1	1
9533477	4	0	1	3	1	3	2	2	2	0	2	0	1	2	0	4	15	0	1	1
9533511	4	0	1	1	1	3	1	1	1	0	2	0	0	2	0	1	15	0	1	1
9533595	4	1	1	1	1	2	2	2	2	0	2	0	0	3	0	3	17	0	2	1
9533812	4	1	1	1	1	2	2	1	1	0	2	0	0	4	0	4	12	0	1	1
9533883	4	0	1	1	1	1	1	2	2	0	2	0	0	3	0	4	13	0	1	1
9533999	2	1	1	3	1	2	2	1	1	0	2	0	0	3	0	2	23	0	1	1
9534030	3	0	1	1	1	1	1	1	1	0	2	0	0	2	0	2	21	0	1	1
9534134	2	0	1	3	1	2	1	1	1	0	1	0	0	2	0	1	15	0	1	1
9534137	4	0	1	1	1	0	1	1	1	0	2	0	0	2	0	2	15	0	1	1
9534252	2	0	1	1	1	3	1	1	1	0	2	0	0	3	0	2	14	0	1	1
9534376	4	1	1	1	1	2	2	1	1	0	2	0	0	3	0	2	22	0	1	1
9534452	3	0	1	4	1	1	2	1	1	0	2	0	0	3	0	2	7	0	1	1
9534511	3	1	1	3	1	2	1	3	2	0	2	0	1	4	0	4	16	0	1	1
9534614	4	1	1	3	1	1	2	1	1	0	1	0	0	3	0	2	14	0	1	1
9534796	4	0	2	1	1	2	2	1	1	0	2	0	0	3	0	2	14	0	1	1
9534842	4	1	1	3	1	3	1	3	2	1	2	0	1	5	1	4	20	0	1	1
9534871	2	0	3	3	1	1	2	2	2	0	2	0	0	3	0	4	15	0	1	1
9534877	3	0	1	3	1	3	2	3	2	0	2	0	1	4	0	4	16	0	1	1
9534901	3	0	1	1	1	2	2	1	1	0	1	0	0	3	0	1	19	0	1	1
9534905	3	0	1	1	5	2	1	2	2	0	1	0	0	2	0	2	12	0	1	1
9535127	2	0	1	3	1	2	2	2	2	0	2	0	0	2	0	4	6	0	1	1
9535341	3	0	1	1	1	3	2	1	1	0	2	0	0	2	0	2	10	0	1	1
9535574	4	0	1	3	2	2	2	2	2	0	2	0	0	2	0	3	20	0	1	1
9535602	4	0	1	1	2	3	1	4	3	0	1	0	1	2	0	4	19	0	2	1
9535682	3	0	1	1	1	2	2	1	1	0	2	0	0	4	0	4	22	0	1	1
9535795	3	0	2	1	2	3	2	1	1	0	2	0	0	3	0	3	19	0	1	1
9535896	3	0	1	1	1	1	1	1	1	0	1	0	0	1	0	2	14	0	1	1
9536079	4	1	1	1	2	0	1	2	2	0	3	1	1	4	0	4	15	0	1	1
9536113	3	1	1	1	2	2	1	1	1	0	2	0	0	3	0	2	18	0	1	1
9536123	3	0	1	3	1	2	2	1	1	0	1	0	0	3	0	2	15	0	1	1
9536188	2	0	1	1	1	1	2	1	1	0	2	0	0	3	0	2	12	0	1	1
9536269	4	1	1	3	2	2	1	2	2	0	2	0	0	2	0	4	15	0	1	1
9536427	4	0	1	3	1	1	1	1	1	0	1	0	0	2	0	2	16	0	1	1
9536625	4	0	1	1	1	2	2	2	2	0	2	0	0	3	0	3	6	0	1	1
9536721	4	0	1	1	4	4	1	1	1	0	2	0	0	3	0	3	16	0	1	1
9536760	3	0	3	1	1	1	1	1	1	0	2	0	0	4	0	3	19	0	1	1
9536764	4	1	1	1	1	2	1	3	2	1	2	0	1	3	1	3	23	0	2	1
9536866	3	0	1	1	1	1	2	4	3	0	2	0	0	2	0	2	20	0	1	1
9536923	3	0	1	3	1	3	1	2	2	0	2	1	0	2	0	3	22	0	1	1
9536946	2	0	2	3	1	1	1	2	2	0	2	0	0	3	0	4	18	0	1	1
9537129	4	0	1	3	1	1	2	1	1	0	2	0	0	3	0	2	20	0	1	1
9537370	1	0	1	3	1	3	2	4	3	0	2	0	1	3	0	4	23	0	1	1
9537406	3	0	1	3	2	2	2	4	3	0	2	0	1	3	0	3	20	0	1	1
9537491	4	0	1	1	1	1	2	1	1	0	2	0	0	3	0	1	21	0	1	1
9537609	4	1	2	3	1	0	1	3	2	1	2	0	1	4	1	3	18	0	1	1
9537678	1	0	1	1	1	2	2	1	1	0	2	0	0	3	0	2	20	0	1	1
9537813	4	0	1	3	2	2	2	2	2	0	2	1	0	2	0	4	18	0	1	1
9537923	2	1	1	4	1	3	2	4	3	0	3	0	1	4	0	4	22	0	1	1
9538048	4	1	1	1	1	2	1	2	2	0	2	0	0	5	0	4	12	0	1	1
9538075	4	1	1	1	1	2	1	1	1	0	1	1	0	1	0	3	17	0	1	1
9538105	2	1	1	1	1	2	2	3	2	1	2	0	1	4	1	4	20	0	1	1
9538111	3	1	3	1	1	3	2	1	1	0	2	0	0	3	0	2	13	0	1	1
9538136	4	0	1	3	1	2	1	2	2	0	2	0	0	4	0	4	13	0	1	1
9538201	2	0	1	1	1	2	2	1	1	0	2	0	0	3	0	2	13	0	1	1
9538499	4	0	1	1	1	1	1	3	2	0	2	0	0	3	0	4	14	0	1	1
9538507	3	0	2	1	1	3	2	1	1	0	1	0	0	2	0	1	13	0	1	1
9538593	1	0	1	2	1	2	2	3	1	1	2	0	0	2	1	2	15	0	1	1
9538661	4	0	1	1	2	3	2	3	1	1	2	0	0	3	1	4	22	0	1	1
9538668	2	1	1	4	2	4	2	2	2	0	3	0	0	3	0	4	21	0	1	1
9538858	2	1	1	1	2	0	2	3	1	1	2	0	1	2	1	3	17	0	1	1
9539113	2	1	1	3	5	1	2	1	1	0	2	0	0	3	0	3	22	0	1	1
9539181	3	0	1	1	1	2	1	4	3	0	2	0	0	3	0	2	13	0	1	1
9539504	4	0	1	3	1	2	1	2	2	0	2	0	0	2	0	4	22	0	1	1
9539912	1	0	1	3	1	4	1	1	1	0	2	0	1	3	0	2	21	0	1	1
9539990	3	1	1	3	1	2	2	2	2	0	2	0	1	4	0	4	16	0	1	1
9540069	2	1	1	1	1	2	2	4	3	0	2	0	1	3	0	2	18	0	1	1
9540428	4	1	1	1	1	3	1	3	2	1	2	0	1	3	1	4	23	0	1	1
9540589	3	1	1	1	2	3	1	1	1	0	2	0	0	2	0	2	18	0	1	1
9540780	2	1	1	1	5	0	1	1	1	0	2	0	0	2	0	3	28	0	1	1
9540967	2	0	1	3	1	1	2	1	1	0	2	0	0	2	0	2	12	0	1	1
9541005	2	1	1	3	1	3	1	3	2	1	2	0	1	3	1	4	13	0	1	1
9541691	3	1	3	1	1	2	2	2	2	0	2	0	0	3	0	2	12	0	1	1
9541758	3	0	1	3	1	2	1	2	2	0	2	0	0	3	0	4	13	0	1	1
9541987	2	0	1	3	1	1	2	1	1	0	1	0	0	2	0	2	20	0	1	1
9542044	3	1	1	1	1	2	1	2	2	0	2	0	0	2	0	3	21	0	1	1
9542045	3	1	1	3	4	4	1	1	1	0	2	0	1	3	0	4	20	0	1	1
9542137	3	1	1	1	2	2	1	1	1	0	2	0	0	2	0	2	13	0	1	1
9542142	3	1	1	1	1	1	1	1	1	0	2	0	0	2	0	2	14	0	1	1
9542445	4	0	1	3	2	2	2	3	2	0	2	0	0	2	0	4	23	0	1	1
9542481	4	0	1	1	1	3	1	3	2	0	1	0	1	3	0	4	22	0	1	1
9542522	3	0	1	3	1	1	1	1	1	0	2	0	0	2	0	3	21	0	2	1
9542546	4	1	1	1	1	3	2	2	2	0	2	1	1	2	0	4	22	0	1	1
9542592	4	0	1	1	2	3	2	1	1	0	2	0	0	2	0	2	18	0	1	1
9542799	4	0	1	1	2	2	2	2	2	0	2	0	0	2	0	4	12	0	1	1
9542979	3	1	1	1	2	3	1	3	1	1	2	0	1	4	1	3	17	0	1	1
9543104	4	1	1	1	2	2	1	3	2	0	2	0	1	5	0	4	21	0	2	1
9543262	4	0	1	1	1	1	1	2	2	0	2	0	0	2	0	3	18	0	2	1
9543382	4	0	1	2	2	2	2	3	1	1	2	1	1	2	1	4	14	0	1	1
9544062	2	0	1	3	1	2	2	2	2	0	2	0	0	3	0	4	14	0	1	1
9544131	4	0	1	1	1	3	2	1	1	0	1	0	0	2	0	3	17	0	2	1
9544157	4	0	1	3	2	2	1	2	2	0	2	0	0	2	0	4	23	0	1	1
9544242	4	1	1	1	1	3	1	1	1	0	2	0	0	3	0	3	18	0	1	1
9544304	1	0	1	1	1	2	1	3	2	1	2	0	1	3	1	2	23	0	1	1
9544829	2	0	1	1	1	0	1	1	1	0	2	0	0	3	0	2	12	0	1	1
9544981	2	1	1	1	1	2	2	1	1	0	1	0	0	1	0	2	18	0	1	1
9544999	4	1	1	4	1	2	1	3	2	1	1	0	1	2	1	4	22	0	1	1
9545003	4	0	1	3	5	1	1	4	3	0	1	0	0	1	0	2	19	0	1	1
9545810	3	0	1	3	5	0	1	1	1	0	1	0	0	1	0	2	19	0	1	1
9546000	4	0	1	1	1	1	2	1	1	0	1	0	0	1	0	3	5	0	1	1
9546028	3	0	1	1	2	2	1	1	1	0	2	0	0	2	0	2	16	0	1	1
9546331	4	1	1	3	1	2	1	1	1	0	1	0	0	2	0	2	16	0	1	1
9546464	3	0	1	1	1	2	2	1	1	0	2	0	0	2	0	2	21	0	1	1
9546556	4	0	1	1	1	1	1	1	1	0	2	0	0	3	0	2	17	0	1	1
9546604	2	0	1	1	1	1	2	1	1	0	2	0	0	3	0	3	19	0	1	1
9546705	2	0	1	1	1	2	2	4	3	0	2	0	0	3	0	4	15	0	1	1
9546864	4	0	1	1	1	2	2	2	2	0	2	0	0	2	0	3	3	0	1	1
9547176	4	0	1	3	2	3	2	1	1	0	2	0	0	2	0	3	20	0	1	1
9547252	4	0	1	1	1	2	1	3	2	1	2	0	0	3	1	4	20	0	1	1
9547447	4	0	1	1	1	0	1	1	1	0	2	0	0	2	0	3	8	0	1	1
9547481	3	0	1	3	1	1	2	1	1	0	2	0	0	2	0	2	21	0	1	1
9547522	3	1	1	1	1	3	2	1	1	0	2	0	0	2	0	3	23	0	1	1
9547538	2	0	1	2	5	2	2	1	1	0	2	0	0	2	0	3	13	0	1	1
9547814	4	0	1	3	2	3	1	1	1	0	2	0	0	2	0	4	23	0	1	1
9548111	3	0	1	1	5	2	1	2	2	0	2	0	0	2	0	4	13	0	1	1
9548291	3	1	3	1	3	2	2	3	2	1	2	0	1	3	1	4	18	0	1	1
9548622	3	1	1	2	5	0	2	1	1	0	1	0	0	1	0	2	5	0	1	1
9548888	4	0	1	2	1	2	2	1	1	0	2	0	0	2	0	3	14	0	1	1
9548965	4	0	1	3	1	2	2	1	1	0	2	0	0	3	0	3	17	0	1	1
9549291	3	1	1	1	1	2	1	1	1	0	1	0	0	2	0	1	17	0	1	1
9549445	4	0	1	3	1	3	2	2	2	0	1	0	0	2	0	4	14	0	1	1
9549581	3	1	1	1	1	3	1	1	1	0	2	0	0	2	0	2	21	0	2	1
9549617	4	0	1	3	1	0	2	1	1	0	2	0	0	3	0	3	18	0	1	1
9549672	3	0	1	1	1	2	1	1	1	0	2	0	0	1	0	1	22	0	1	1
9550758	4	1	1	3	1	2	1	2	2	0	2	0	0	2	0	4	16	0	2	1
9551043	4	1	2	3	2	3	2	2	2	0	2	0	0	2	0	4	2	0	1	1
9551055	2	1	1	1	1	3	1	1	1	0	2	0	0	2	0	4	12	0	1	1
9551097	1	0	1	2	5	1	2	1	1	0	2	0	0	2	0	2	15	0	1	1
9551312	4	0	1	1	4	3	1	1	1	0	2	0	0	2	0	3	16	0	1	1
9551362	2	0	1	1	1	1	2	1	1	0	2	0	0	5	0	1	12	0	1	1
9551563	4	0	1	1	1	2	1	3	2	0	2	0	0	4	0	4	13	0	1	1
9551645	4	1	1	1	1	3	1	4	3	0	2	0	1	3	0	4	18	0	1	1
9551716	3	0	1	1	1	2	1	1	1	0	1	0	0	1	0	2	21	0	1	1
9551902	4	1	1	1	1	3	2	4	3	0	2	0	1	3	0	4	16	0	1	1
9552256	4	0	1	1	1	1	2	1	1	0	2	0	0	2	0	2	23	0	1	1
9552479	3	0	1	1	1	2	2	1	1	0	2	0	0	2	0	2	15	0	1	1
9553200	4	0	1	2	2	2	2	1	1	0	2	0	0	1	0	2	23	0	1	1
9553207	4	1	1	1	2	2	2	1	1	0	1	0	0	2	0	2	22	0	1	1
9553245	3	0	1	1	1	2	2	1	1	0	2	0	0	4	0	3	22	0	1	1
9553287	3	1	1	1	2	3	1	1	1	0	1	0	0	2	0	2	22	0	1	1
9553366	4	0	2	3	2	3	2	1	1	0	1	0	0	2	0	2	23	0	1	1
9553397	2	1	1	1	2	3	1	1	1	0	1	0	0	2	0	3	26	0	1	1
9553499	2	0	1	3	5	1	1	1	1	0	1	0	0	2	0	2	13	0	1	1
9553619	4	1	1	2	2	0	2	2	2	0	1	0	0	2	0	4	20	0	1	1
9553624	3	1	1	1	1	2	1	2	2	0	1	0	0	2	0	1	20	0	1	1
9553656	4	0	1	1	1	0	1	1	1	0	2	0	0	2	0	2	13	0	1	1
9553947	2	0	2	3	1	3	1	1	1	0	2	0	0	3	0	3	22	0	1	1
9554622	2	1	1	1	1	3	2	3	2	0	2	0	1	3	0	4	13	0	1	1
9554745	2	1	1	1	2	2	2	4	3	0	2	1	1	5	0	4	17	0	1	1
9554841	3	1	1	1	1	2	2	4	3	0	2	0	0	2	0	2	13	0	1	1
9554945	3	0	1	1	1	1	1	1	1	0	1	0	0	2	0	2	16	0	1	1
9555134	3	0	1	3	1	1	1	1	1	0	2	0	0	3	0	2	20	0	1	1
9555141	4	0	1	1	5	1	1	1	1	0	2	0	0	3	0	2	20	0	1	1
9555257	4	0	1	3	1	2	1	1	1	0	2	0	0	3	0	3	18	0	1	1
9555307	3	0	1	3	1	0	2	1	1	0	1	0	0	1	0	2	19	0	1	1
9555330	3	1	1	1	2	3	2	1	1	0	1	0	0	1	0	1	18	0	1	1
9556117	3	1	1	3	1	2	2	2	2	0	2	0	0	2	0	4	16	0	1	1
9556197	1	1	1	3	5	1	1	2	2	0	2	0	0	2	0	4	21	0	1	1
9556360	3	0	1	1	1	2	1	1	1	0	2	0	0	3	0	3	22	0	1	1
9556495	4	0	2	1	1	0	1	1	1	0	2	0	0	3	0	3	15	0	1	1
9556548	4	1	1	3	1	2	2	3	1	1	3	0	1	3	1	2	18	0	1	1
9556670	4	1	1	4	3	2	1	2	2	0	1	0	0	2	0	4	18	0	1	1
9556804	4	1	1	1	1	0	2	3	2	1	2	0	0	4	1	4	12	0	1	1
9556859	4	0	1	3	1	2	2	1	1	0	1	0	0	2	0	3	17	0	1	1
9557010	3	1	1	1	4	0	2	2	2	0	1	0	0	2	0	3	15	0	1	1
9557174	2	1	1	3	1	0	2	4	3	0	2	0	1	3	0	4	11	0	1	1
9557696	1	1	1	1	5	2	2	1	1	0	1	0	0	2	0	2	18	0	1	1
9558217	3	0	1	3	5	0	1	4	3	0	1	0	0	1	0	2	23	0	1	1
9558929	2	0	1	2	5	0	2	1	1	0	1	0	0	3	0	3	20	0	1	1
9559144	4	0	2	1	1	2	1	3	2	0	2	0	0	2	0	4	12	0	1	1
9560035	2	0	1	3	1	3	1	3	1	1	2	0	1	2	1	1	21	0	1	1
9560469	3	1	1	1	1	0	2	1	1	0	2	0	0	3	0	2	15	0	1	1
9560475	2	0	1	1	1	1	1	1	1	0	1	0	0	2	0	3	13	0	1	1
9560476	4	1	1	1	1	0	2	1	1	0	2	0	0	2	0	3	14	0	1	1
9560598	4	0	1	3	1	0	2	4	3	0	2	0	0	2	0	4	16	0	1	1
9560603	4	0	1	3	2	2	2	1	1	0	2	0	0	2	0	2	13	0	1	1
9561446	1	1	1	3	5	0	1	1	1	0	3	0	0	2	0	2	12	0	1	1
9561655	2	0	2	1	1	0	2	1	1	0	2	0	0	2	0	2	15	0	1	1
9561811	3	1	1	1	2	3	1	1	1	0	1	0	0	2	0	1	19	0	1	1
9561898	4	0	1	3	1	2	2	1	1	0	2	0	0	4	0	2	12	0	1	1
9562287	4	1	1	1	1	3	1	1	1	0	1	0	0	2	0	2	20	0	1	1
9562351	3	1	1	1	1	2	2	1	1	0	2	0	0	3	0	2	18	0	1	1
9562612	3	1	1	1	5	3	2	2	2	0	2	0	0	4	0	2	16	0	1	1
9562656	3	0	1	1	1	3	2	1	1	0	1	0	0	5	0	2	17	0	1	1
9562686	1	0	3	1	5	0	2	1	1	0	2	0	0	2	0	1	22	0	1	1
9562693	4	1	1	1	1	2	2	1	1	0	2	0	0	2	0	3	17	0	1	1
9562936	3	0	1	1	1	0	1	1	1	0	1	0	0	1	0	3	19	0	1	1
9563108	4	1	1	1	2	3	2	2	2	0	1	0	0	1	0	4	21	0	1	1
9563110	3	1	1	1	1	0	1	1	1	0	1	0	0	2	0	2	21	0	2	1
9563164	4	1	2	3	2	2	1	1	1	0	2	0	0	2	0	2	12	0	1	1
9563243	4	1	1	1	2	3	2	1	1	0	1	0	0	2	0	2	7	0	1	1
9563256	2	1	1	3	1	2	1	1	1	0	1	0	0	2	0	3	19	0	1	1
9563310	3	0	1	3	4	3	2	3	2	0	3	0	1	3	0	4	13	0	1	1
9563321	3	1	1	1	5	0	1	1	1	0	2	0	0	2	0	2	17	0	1	1
9563394	2	0	1	1	1	3	2	1	1	0	1	0	0	5	0	2	19	0	1	1
9563486	3	0	3	3	4	3	2	3	2	0	2	0	0	2	0	4	15	0	1	1
9563806	2	0	2	1	2	3	1	2	2	0	2	0	0	2	0	4	21	0	1	1
9563924	4	1	1	1	1	0	1	1	1	0	1	0	0	1	0	2	19	0	1	1
[truncated: 16,806 more rows]
